# Supplementary material for: Association analysis using somatic mutations
Source: PLoS Genet. 2018 Nov 2;14(11):e1007746. doi: 10.1371/journal.pgen.1007746 (PMC6235399; doi:10.1371/journal.pgen.1007746)
Supplement: S1 File — (TXT) [file pgen.1007746.s004.txt]

cancer_type	mutation	mutation_symbol	gene	gene_symbol	eqtl_type	GLM	SAME
BLCA	chr2:20447979	RHOB	ENSG00000131697.16	NPHP4	distant	7.10152988611767e-10	9.79570717691087e-10
BLCA	chr2:177234217	NFE2L2	ENSG00000023909.8	GCLM	distant	5.47623883753916e-09	2.56667098744094e-09
BLCA	chr2:177234217	NFE2L2	ENSG00000066926.9	FECH	distant	1.28614191885035e-09	1.04918873617764e-09
BLCA	chr2:177234217	NFE2L2	ENSG00000103222.17	ABCC1	distant	1.42564174271578e-11	3.30569385215678e-16
BLCA	chr2:177234217	NFE2L2	ENSG00000104687.11	GSR	distant	7.74324486637957e-08	1.29548130112662e-07
BLCA	chr2:177234217	NFE2L2	ENSG00000105750.13	ZNF85	distant	1.73217156481755e-07	5.62609944906307e-10
BLCA	chr2:177234217	NFE2L2	ENSG00000108448.19	TRIM16L	distant	1.97151983195238e-12	7.20631132007269e-13
BLCA	chr2:177234217	NFE2L2	ENSG00000108602.16	ALDH3A1	distant	2.82343335443515e-08	1.75938451874208e-08
BLCA	chr2:177234217	NFE2L2	ENSG00000109814.10	UGDH	distant	1.81511042958151e-09	3.54725725388505e-10
BLCA	chr2:177234217	NFE2L2	ENSG00000118785.12	SPP1	distant	6.11537514515601e-07	2.46600822675161e-08
BLCA	chr2:177234217	NFE2L2	ENSG00000122965.9	RBM19	distant	1.32443296900334e-07	7.47375766807798e-08
BLCA	chr2:177234217	NFE2L2	ENSG00000130827.6	PLXNA3	distant	3.42007966685649e-08	2.6441735263791e-08
BLCA	chr2:177234217	NFE2L2	ENSG00000133393.11	FOPNL	distant	1.09164081565948e-05	4.20267801222707e-09
BLCA	chr2:177234217	NFE2L2	ENSG00000140961.11	OSGIN1	distant	1.67650521293768e-12	9.91852825353408e-13
BLCA	chr2:177234217	NFE2L2	ENSG00000141040.13	ZNF287	distant	2.6211536164789e-06	8.19316677981313e-10
BLCA	chr2:177234217	NFE2L2	ENSG00000142657.19	PGD	distant	8.13380032756476e-09	3.32070914967744e-09
BLCA	chr2:177234217	NFE2L2	ENSG00000143622.9	RIT1	distant	1.54342738541033e-09	1.44219467095201e-09
BLCA	chr2:177234217	NFE2L2	ENSG00000143819.11	EPHX1	distant	3.38669615570659e-08	2.46043890422132e-08
BLCA	chr2:177234217	NFE2L2	ENSG00000151012.12	SLC7A11	distant	3.66877361326801e-10	3.37482921301202e-10
BLCA	chr2:177234217	NFE2L2	ENSG00000154040.19	CABYR	distant	1.9796276493889e-07	1.53975408689586e-07
BLCA	chr2:177234217	NFE2L2	ENSG00000156298.11	TSPAN7	distant	2.43822217968573e-11	3.02152580167838e-11
BLCA	chr2:177234217	NFE2L2	ENSG00000159228.11	CBR1	distant	3.89142970924892e-08	1.87464689979262e-08
BLCA	chr2:177234217	NFE2L2	ENSG00000160211.14	G6PD	distant	6.90930481488136e-15	3.79647351455594e-15
BLCA	chr2:177234217	NFE2L2	ENSG00000161217.10	PCYT1A	distant	3.93508166726869e-07	3.80834474623597e-08
BLCA	chr2:177234217	NFE2L2	ENSG00000169131.9	ZNF354A	distant	7.0638828710968e-08	9.30698788383895e-08
BLCA	chr2:177234217	NFE2L2	ENSG00000170954.10	ZNF415	distant	6.28679658274827e-10	2.80585761149501e-10
BLCA	chr2:177234217	NFE2L2	ENSG00000171291.7	ZNF439	distant	1.03804918892037e-08	1.21618415440567e-10
BLCA	chr2:177234217	NFE2L2	ENSG00000171658.7		distant	2.51488803937291e-11	8.68164550577789e-12
BLCA	chr2:177234217	NFE2L2	ENSG00000177156.9	TALDO1	distant	3.75195863078593e-12	3.5470795224711e-12
BLCA	chr2:177234217	NFE2L2	ENSG00000177432.6	NAP1L5	distant	1.61254659243582e-08	9.36606727782885e-09
BLCA	chr2:177234217	NFE2L2	ENSG00000180611.6	MB21D2	distant	3.53232701524426e-08	1.05555001667549e-08
BLCA	chr2:177234217	NFE2L2	ENSG00000181007.8	ZFP82	distant	4.25803920904749e-06	9.32075867636334e-10
BLCA	chr2:177234217	NFE2L2	ENSG00000184635.12	ZNF93	distant	1.20467815756927e-07	8.38794098900277e-08
BLCA	chr2:177234217	NFE2L2	ENSG00000186300.10	ZNF555	distant	5.85856327016583e-10	8.86977743237926e-11
BLCA	chr2:177234217	NFE2L2	ENSG00000187134.11	AKR1C1	distant	1.7542769542086e-08	1.79794654612008e-08
BLCA	chr2:177234217	NFE2L2	ENSG00000188385.10	JAKMIP3	distant	2.12816823421936e-07	1.70646095105621e-07
BLCA	chr2:177234217	NFE2L2	ENSG00000188868.12	ZNF563	distant	1.10927542210596e-05	6.87097374929728e-08
BLCA	chr2:177234217	NFE2L2	ENSG00000196172.9	ZNF681	distant	7.74645667338223e-07	1.44472516421817e-07
BLCA	chr2:177234217	NFE2L2	ENSG00000196268.10	ZNF493	distant	7.3324732978871e-06	1.59338336631523e-07
BLCA	chr2:177234217	NFE2L2	ENSG00000196344.10	ADH7	distant	8.41896034558892e-08	5.35491527624552e-08
BLCA	chr2:177234217	NFE2L2	ENSG00000197124.10	ZNF682	distant	3.72432609779756e-07	3.27342854546951e-08
BLCA	chr2:177234217	NFE2L2	ENSG00000197647.10	ZNF433	distant	1.96829473654492e-07	2.87242063333746e-10
BLCA	chr2:177234217	NFE2L2	ENSG00000197937.11	ZNF347	distant	2.56057523795955e-11	1.52579881497126e-14
BLCA	chr2:177234217	NFE2L2	ENSG00000198182.11	ZNF607	distant	9.58805741611045e-09	2.82919060112695e-09
BLCA	chr2:177234217	NFE2L2	ENSG00000198346.9	ZNF813	distant	4.03074217085292e-07	1.64750154101281e-07
BLCA	chr2:177234217	NFE2L2	ENSG00000198429.8	ZNF69	distant	4.14118357488852e-09	8.67559525131361e-10
BLCA	chr2:177234217	NFE2L2	ENSG00000198431.14	TXNRD1	distant	4.73990401234424e-08	2.7647999715017e-08
BLCA	chr2:177234217	NFE2L2	ENSG00000198521.10	ZNF43	distant	4.47045044466118e-07	1.1452484699694e-07
BLCA	chr2:177234217	NFE2L2	ENSG00000198691.10	ABCA4	distant	1.231554513179e-09	4.13135807710486e-10
BLCA	chr2:177234217	NFE2L2	ENSG00000198848.11	CES1	distant	2.86639905753646e-11	6.74044883302653e-12
BLCA	chr2:177234217	NFE2L2	ENSG00000213096.8	ZNF254	distant	1.14702790736596e-09	6.80077373479403e-10
BLCA	chr2:177234217	NFE2L2	ENSG00000213967.9	ZNF726	distant	9.42823038045801e-08	1.4750979989854e-08
BLCA	chr2:177234217	NFE2L2	ENSG00000213971.6	NA	distant	1.25484999870144e-07	9.76154735257746e-08
BLCA	chr2:177234217	NFE2L2	ENSG00000223547.8	ZNF844	distant	1.26879986780851e-06	1.04731077321223e-08
BLCA	chr2:177234217	NFE2L2	ENSG00000233836.6		distant	2.3857784326384e-07	6.27467416823744e-08
BLCA	chr2:177234217	NFE2L2	ENSG00000242615.1		distant	3.221952364282e-07	1.55449938906844e-08
BLCA	chr2:177234217	NFE2L2	ENSG00000242779.5	ZNF702P	distant	6.30832919456135e-07	1.96576984058354e-09
BLCA	chr2:177234217	NFE2L2	ENSG00000249628.2	LINC00942	distant	1.37786313980867e-17	7.72543571722871e-18
BLCA	chr2:177234217	NFE2L2	ENSG00000257446.3	ZNF878	distant	3.90774908009003e-07	4.90211095398422e-08
BLCA	chr2:177234217	NFE2L2	ENSG00000269825.1		distant	4.48858880821211e-07	1.96322171145174e-07
BLCA	chr2:177234217	NFE2L2	ENSG00000271303.1	SRXN1	distant	3.9351281158988e-10	9.14736118864866e-11
BLCA	chr2:197400729	SF3B1	ENSG00000141956.12	PRDM15	distant	2.54340760107981e-07	2.27846698723116e-07
BLCA	chr2:197400729	SF3B1	ENSG00000197417.7	SHPK	distant	8.78968246836587e-08	7.0275246508884e-08
BLCA	chr2:197400729	SF3B1	ENSG00000258839.2	MC1R	distant	3.14103902459567e-07	2.76921301422817e-07
BLCA	chr4:1801841	FGFR3	ENSG00000010310.7	GIPR	distant	1.47418275642024e-06	9.55400897991287e-09
BLCA	chr4:1801841	FGFR3	ENSG00000013441.14	CLK1	distant	3.84583758672606e-06	9.81527378263742e-09
BLCA	chr4:1801841	FGFR3	ENSG00000016602.9	CLCA4	distant	0.000132689763503645	1.10750848013511e-07
BLCA	chr4:1801841	FGFR3	ENSG00000028528.13	SNX1	distant	2.81022416418568e-05	4.49600712766149e-08
BLCA	chr4:1801841	FGFR3	ENSG00000037042.8	TUBG2	distant	1.93610430326916e-09	3.92221303790852e-11
BLCA	chr4:1801841	FGFR3	ENSG00000047457.12	CP	distant	0.00010591604304815	4.23987209861012e-08
BLCA	chr4:1801841	FGFR3	ENSG00000060982.13	BCAT1	distant	0.00152808143533886	9.90638531417239e-08
BLCA	chr4:1801841	FGFR3	ENSG00000065357.18	DGKA	distant	0.000732952385238511	2.83698088047743e-07
BLCA	chr4:1801841	FGFR3	ENSG00000066697.13	MSANTD3	distant	5.53074149687447e-06	1.1802875191273e-07
BLCA	chr4:1801841	FGFR3	ENSG00000067836.11	ROGDI	distant	1.1959528424243e-06	1.27554656149625e-07
BLCA	chr4:1801841	FGFR3	ENSG00000068078.16	FGFR3	local	7.48897422841044e-06	5.36011220350309e-10
BLCA	chr4:1801841	FGFR3	ENSG00000068137.13	PLEKHH3	distant	5.44845430785762e-07	2.30745538005093e-10
BLCA	chr4:1801841	FGFR3	ENSG00000070950.8	RAD18	distant	8.33986591813337e-06	1.41943201396617e-07
BLCA	chr4:1801841	FGFR3	ENSG00000073111.12	MCM2	distant	5.46417261982327e-06	1.88283608459338e-07
BLCA	chr4:1801841	FGFR3	ENSG00000074416.12	MGLL	distant	4.1551102993698e-05	2.69143510239968e-07
BLCA	chr4:1801841	FGFR3	ENSG00000077713.17	SLC25A43	distant	3.96419445881983e-05	1.7960076465171e-07
BLCA	chr4:1801841	FGFR3	ENSG00000090581.8	GNPTG	distant	8.91042404567002e-05	1.47160793256429e-07
BLCA	chr4:1801841	FGFR3	ENSG00000095319.13	NUP188	distant	5.34633530882785e-06	1.4648273552471e-07
BLCA	chr4:1801841	FGFR3	ENSG00000097007.16	ABL1	distant	0.000191692193885685	2.22585743580837e-07
BLCA	chr4:1801841	FGFR3	ENSG00000097021.18	ACOT7	distant	0.000791622527018102	1.56018995439203e-07
BLCA	chr4:1801841	FGFR3	ENSG00000100092.19	SH3BP1	distant	3.63526753480699e-05	1.00250614359772e-07
BLCA	chr4:1801841	FGFR3	ENSG00000100196.9	KDELR3	distant	4.94054133564037e-07	2.08765979323898e-08
BLCA	chr4:1801841	FGFR3	ENSG00000100342.19	APOL1	distant	8.9074784877175e-05	5.63627167108998e-08
BLCA	chr4:1801841	FGFR3	ENSG00000100429.16	HDAC10	distant	2.27289107874557e-05	9.06854520098827e-08
BLCA	chr4:1801841	FGFR3	ENSG00000100813.13	ACIN1	distant	0.000196759869732257	1.6842280106848e-07
BLCA	chr4:1801841	FGFR3	ENSG00000101670.10	LIPG	distant	4.9208852536601e-05	1.68160842007089e-08
BLCA	chr4:1801841	FGFR3	ENSG00000102385.11	DRP2	distant	2.50814094232874e-07	7.66941275783341e-09
BLCA	chr4:1801841	FGFR3	ENSG00000104154.6	SLC30A4	distant	1.74890839884843e-05	5.79253436542041e-09
BLCA	chr4:1801841	FGFR3	ENSG00000105559.10	PLEKHA4	distant	0.000203599027160879	1.38418549425964e-08
BLCA	chr4:1801841	FGFR3	ENSG00000106089.10	STX1A	distant	1.42656932195712e-06	1.331350761325e-09
BLCA	chr4:1801841	FGFR3	ENSG00000106701.10	FSD1L	distant	1.09377948338693e-05	2.10757374551974e-10
BLCA	chr4:1801841	FGFR3	ENSG00000106976.17	DNM1	distant	3.78948479992496e-06	9.71329879000668e-09
BLCA	chr4:1801841	FGFR3	ENSG00000107263.17	RAPGEF1	distant	0.00112483117768119	2.25909332734574e-07
BLCA	chr4:1801841	FGFR3	ENSG00000107290.12	SETX	distant	9.62360550140071e-05	9.64826532880371e-08
BLCA	chr4:1801841	FGFR3	ENSG00000108960.6	MMD	distant	2.0164224501722e-05	3.13161292913767e-09
BLCA	chr4:1801841	FGFR3	ENSG00000109099.12	PMP22	distant	9.44776546671123e-06	7.01049546291226e-10
BLCA	chr4:1801841	FGFR3	ENSG00000109511.9	ANXA10	distant	2.5242694119891e-07	3.52070530735032e-12
BLCA	chr4:1801841	FGFR3	ENSG00000109572.12	CLCN3	distant	1.70297771877415e-05	9.14352992351958e-08
BLCA	chr4:1801841	FGFR3	ENSG00000112182.13	BACH2	distant	0.000272232347431442	7.90784387901369e-08
BLCA	chr4:1801841	FGFR3	ENSG00000112208.11	BAG2	distant	0.000559664676361157	1.14200030884036e-07
BLCA	chr4:1801841	FGFR3	ENSG00000112715.19	VEGFA	distant	2.26594900383488e-05	2.38609672260315e-07
BLCA	chr4:1801841	FGFR3	ENSG00000115226.8	FNDC4	distant	1.66483415161973e-05	9.83959612702393e-09
BLCA	chr4:1801841	FGFR3	ENSG00000117245.11	KIF17	distant	2.21098326403884e-06	2.69506662780804e-09
BLCA	chr4:1801841	FGFR3	ENSG00000117519.14	CNN3	distant	5.86194588522547e-06	9.00743641208161e-10
BLCA	chr4:1801841	FGFR3	ENSG00000119326.13	CTNNAL1	distant	1.31238591660883e-08	7.02354611792012e-11
BLCA	chr4:1801841	FGFR3	ENSG00000119333.10	WDR34	distant	1.33308552295235e-06	1.7650661523817e-07
BLCA	chr4:1801841	FGFR3	ENSG00000119487.15	MAPKAP1	distant	2.06156981404451e-09	1.38809960836849e-10
BLCA	chr4:1801841	FGFR3	ENSG00000119522.14	DENND1A	distant	3.98451462947865e-05	1.49091224077357e-07
BLCA	chr4:1801841	FGFR3	ENSG00000120318.14	ARAP3	distant	0.000427010173994504	1.89501214026992e-07
BLCA	chr4:1801841	FGFR3	ENSG00000120738.7	EGR1	distant	0.000360007306049841	6.19654348455919e-08
BLCA	chr4:1801841	FGFR3	ENSG00000121690.8	DEPDC7	distant	0.000534151164129373	4.59971356344579e-09
BLCA	chr4:1801841	FGFR3	ENSG00000122870.10	BICC1	distant	6.98437933311466e-06	7.98031505853064e-10
BLCA	chr4:1801841	FGFR3	ENSG00000123374.9	CDK2	distant	6.7113060447347e-06	2.38523782021163e-07
BLCA	chr4:1801841	FGFR3	ENSG00000124593.13	PRICKLE4	distant	1.14270991038904e-05	1.32884773006581e-07
BLCA	chr4:1801841	FGFR3	ENSG00000124664.9	SPDEF	distant	0.000355359497470293	1.8361182924972e-07
BLCA	chr4:1801841	FGFR3	ENSG00000125482.11	TTF1	distant	2.36762121756754e-08	4.49268707817921e-09
BLCA	chr4:1801841	FGFR3	ENSG00000125885.12	MCM8	distant	3.7796703605152e-05	1.83416981920093e-07
BLCA	chr4:1801841	FGFR3	ENSG00000126883.15	NUP214	distant	1.82976635825009e-07	1.11364970712064e-07
BLCA	chr4:1801841	FGFR3	ENSG00000127423.9	AUNIP	distant	3.5955205828124e-05	2.5249428865013e-07
BLCA	chr4:1801841	FGFR3	ENSG00000128285.4	MCHR1	distant	3.52792598262432e-05	3.00671789892219e-08
BLCA	chr4:1801841	FGFR3	ENSG00000130363.10	RSPH3	distant	6.86251813043584e-06	2.01616604800522e-07
BLCA	chr4:1801841	FGFR3	ENSG00000130560.7	UBAC1	distant	1.52176095969954e-09	7.00967642107192e-12
BLCA	chr4:1801841	FGFR3	ENSG00000130956.12	HABP4	distant	3.87021072545032e-05	2.06952577706033e-08
BLCA	chr4:1801841	FGFR3	ENSG00000131016.15	AKAP12	distant	1.33778450485706e-07	2.58784053010484e-10
BLCA	chr4:1801841	FGFR3	ENSG00000131459.11	GFPT2	distant	4.11109786450707e-05	3.33699798939886e-08
BLCA	chr4:1801841	FGFR3	ENSG00000131507.10	NDFIP1	distant	0.000314406517765523	2.45029009140412e-07
BLCA	chr4:1801841	FGFR3	ENSG00000134072.9	CAMK1	distant	3.68466570204028e-05	2.25958372423489e-08
BLCA	chr4:1801841	FGFR3	ENSG00000134398.11	ERN2	distant	0.000242338812220062	2.17789690898772e-07
BLCA	chr4:1801841	FGFR3	ENSG00000134627.10	PIWIL4	distant	0.00098323980475694	2.37141929637114e-07
BLCA	chr4:1801841	FGFR3	ENSG00000134668.11	SPOCD1	distant	1.1846537314356e-08	6.23194100220988e-12
BLCA	chr4:1801841	FGFR3	ENSG00000135045.6	C9orf40	distant	2.3061589719757e-06	1.14221798761376e-08
BLCA	chr4:1801841	FGFR3	ENSG00000135317.11	SNX14	distant	0.000345255311879256	9.76101570280402e-08
BLCA	chr4:1801841	FGFR3	ENSG00000136819.13	C9orf78	distant	2.04885837819497e-07	2.61584084115568e-07
BLCA	chr4:1801841	FGFR3	ENSG00000136824.17	SMC2	distant	9.84349498193849e-06	2.49687727264091e-07
BLCA	chr4:1801841	FGFR3	ENSG00000136861.16	CDK5RAP2	distant	4.94471896762428e-08	6.6550006890503e-10
BLCA	chr4:1801841	FGFR3	ENSG00000136867.9	SLC31A2	distant	0.000388616996800148	4.85753145359333e-08
BLCA	chr4:1801841	FGFR3	ENSG00000136875.11	PRPF4	distant	9.55498236756318e-07	3.03747411517202e-08
BLCA	chr4:1801841	FGFR3	ENSG00000136891.12	TEX10	distant	8.49451006191579e-08	1.58937685497884e-08
BLCA	chr4:1801841	FGFR3	ENSG00000136943.9	CTSV	distant	3.05935268615458e-06	3.25736996854453e-08
BLCA	chr4:1801841	FGFR3	ENSG00000137267.5	TUBB2A	distant	1.27912411291358e-05	4.69039500100578e-09
BLCA	chr4:1801841	FGFR3	ENSG00000137962.11	ARHGAP29	distant	0.000571678475108703	6.63179009182942e-08
BLCA	chr4:1801841	FGFR3	ENSG00000138061.10	CYP1B1	distant	0.000150596999066265	4.62173437073306e-09
BLCA	chr4:1801841	FGFR3	ENSG00000139044.9	B4GALNT3	distant	0.000126471471836959	1.4236936270094e-07
BLCA	chr4:1801841	FGFR3	ENSG00000139990.16	DCAF5	distant	0.000282167578528955	3.83314608687334e-08
BLCA	chr4:1801841	FGFR3	ENSG00000141391.12	PRELID3A	distant	6.62208335134465e-06	5.85777473018158e-08
BLCA	chr4:1801841	FGFR3	ENSG00000141401.10	IMPA2	distant	1.71029900621839e-05	1.06484592856154e-07
BLCA	chr4:1801841	FGFR3	ENSG00000141480.16	ARRB2	distant	5.90367983635184e-05	1.72992470808705e-07
BLCA	chr4:1801841	FGFR3	ENSG00000142765.16	SYTL1	distant	3.50831247294252e-05	5.26602718037041e-08
BLCA	chr4:1801841	FGFR3	ENSG00000144579.6	CTDSP1	distant	4.77849393144963e-05	6.02239121275319e-08
BLCA	chr4:1801841	FGFR3	ENSG00000146021.13	KLHL3	distant	7.6391262161849e-06	8.27032427301364e-08
BLCA	chr4:1801841	FGFR3	ENSG00000146416.15	AIG1	distant	0.000119027098918997	4.81530740937968e-08
BLCA	chr4:1801841	FGFR3	ENSG00000147010.16	SH3KBP1	distant	3.80681405985378e-06	2.44954391878552e-10
BLCA	chr4:1801841	FGFR3	ENSG00000147862.13	NFIB	distant	3.56811197768902e-08	1.48711694618395e-11
BLCA	chr4:1801841	FGFR3	ENSG00000147883.10	CDKN2B	distant	0.00150580864877599	2.41902887213464e-07
BLCA	chr4:1801841	FGFR3	ENSG00000148019.11	CEP78	distant	2.16720146415031e-07	5.47178042308247e-10
BLCA	chr4:1801841	FGFR3	ENSG00000148153.12	INIP	distant	9.78576125125938e-06	1.36578421952495e-08
BLCA	chr4:1801841	FGFR3	ENSG00000148229.11	POLE3	distant	2.25432308269933e-07	1.14686159961199e-08
BLCA	chr4:1801841	FGFR3	ENSG00000148248.12	SURF4	distant	9.99109680561694e-07	3.08412878771111e-09
BLCA	chr4:1801841	FGFR3	ENSG00000148297.14	MED22	distant	1.01024908409254e-07	2.51784549067452e-09
BLCA	chr4:1801841	FGFR3	ENSG00000148337.18	CIZ1	distant	1.8859765085916e-07	2.97497134986607e-08
BLCA	chr4:1801841	FGFR3	ENSG00000149633.10	KIAA1755	distant	5.00991654287751e-05	2.69774001584758e-07
BLCA	chr4:1801841	FGFR3	ENSG00000151458.10	ANKRD50	distant	3.19194261315743e-09	1.95355235981933e-12
BLCA	chr4:1801841	FGFR3	ENSG00000151692.13	RNF144A	distant	8.6430221066331e-06	2.94146776787291e-09
BLCA	chr4:1801841	FGFR3	ENSG00000153029.13	MR1	distant	2.07686054314236e-06	3.51284841152021e-09
BLCA	chr4:1801841	FGFR3	ENSG00000158122.10	AAED1	distant	0.000745698918374649	1.68582992486133e-07
BLCA	chr4:1801841	FGFR3	ENSG00000158163.13	DZIP1L	distant	6.23842095373389e-06	8.51087523335633e-09
BLCA	chr4:1801841	FGFR3	ENSG00000158169.10	FANCC	distant	3.68554626263593e-07	5.28540150883431e-10
BLCA	chr4:1801841	FGFR3	ENSG00000162496.7	DHRS3	distant	7.83422081620563e-05	2.24957384834617e-09
BLCA	chr4:1801841	FGFR3	ENSG00000162817.6	C1orf115	distant	4.04195712531262e-05	5.33370447193782e-08
BLCA	chr4:1801841	FGFR3	ENSG00000163449.9	TMEM169	distant	1.64294622249174e-05	4.01547931620578e-08
BLCA	chr4:1801841	FGFR3	ENSG00000163482.10	STK36	distant	6.61983210157291e-06	2.46556317901117e-09
BLCA	chr4:1801841	FGFR3	ENSG00000164073.8	MFSD8	distant	6.76668956292541e-07	3.06993717265525e-08
BLCA	chr4:1801841	FGFR3	ENSG00000164985.13	PSIP1	distant	5.87018720617132e-07	2.51498040927852e-08
BLCA	chr4:1801841	FGFR3	ENSG00000165209.17	STRBP	distant	1.91931997571123e-07	4.29115627059698e-09
BLCA	chr4:1801841	FGFR3	ENSG00000165219.20	GAPVD1	distant	5.46009386207189e-08	4.62762707247417e-10
BLCA	chr4:1801841	FGFR3	ENSG00000165272.13	AQP3	distant	0.000913868121344227	1.40844568539723e-07
BLCA	chr4:1801841	FGFR3	ENSG00000166025.16	AMOTL1	distant	1.46025472065219e-05	6.35817819879224e-08
BLCA	chr4:1801841	FGFR3	ENSG00000166619.11	BLCAP	distant	2.08547909820387e-05	2.64254803251918e-09
BLCA	chr4:1801841	FGFR3	ENSG00000166833.18	NAV2	distant	3.23125830494858e-05	2.28499225957299e-07
BLCA	chr4:1801841	FGFR3	ENSG00000166949.14	SMAD3	distant	7.6357902424657e-07	3.54302976022758e-11
BLCA	chr4:1801841	FGFR3	ENSG00000166987.13	MBD6	distant	0.000109681127743751	1.71402878377597e-07
BLCA	chr4:1801841	FGFR3	ENSG00000167315.16	ACAA2	distant	4.07647084106486e-06	2.73432623114301e-09
BLCA	chr4:1801841	FGFR3	ENSG00000168824.13		distant	3.62166298778444e-05	1.1720155203841e-09
BLCA	chr4:1801841	FGFR3	ENSG00000168874.11	ATOH8	distant	0.000604606334054823	1.64129943513023e-07
BLCA	chr4:1801841	FGFR3	ENSG00000169504.13	CLIC4	distant	0.00134629042713449	2.41108327994824e-08
BLCA	chr4:1801841	FGFR3	ENSG00000169894.16	MUC3A	distant	5.92473635285165e-06	8.76693834369425e-09
BLCA	chr4:1801841	FGFR3	ENSG00000170085.16	SIMC1	distant	1.40560127250844e-05	9.51086463761098e-09
BLCA	chr4:1801841	FGFR3	ENSG00000170684.7	ZNF296	distant	0.00370718346697561	1.91918428275643e-07
BLCA	chr4:1801841	FGFR3	ENSG00000172458.4	IL17D	distant	1.4198975431917e-07	2.40071234304348e-08
BLCA	chr4:1801841	FGFR3	ENSG00000172830.11	SSH3	distant	5.68290470943981e-05	1.95819417480509e-08
BLCA	chr4:1801841	FGFR3	ENSG00000176974.16	SHMT1	distant	1.58368619280232e-07	1.80065775734417e-07
BLCA	chr4:1801841	FGFR3	ENSG00000177483.10	RBM44	distant	1.07901335196514e-05	1.00693205751587e-09
BLCA	chr4:1801841	FGFR3	ENSG00000178951.7	ZBTB7A	distant	4.6763472007267e-07	2.37644226250719e-09
BLCA	chr4:1801841	FGFR3	ENSG00000178966.14	RMI1	distant	6.31414559567414e-06	1.45730742347327e-08
BLCA	chr4:1801841	FGFR3	ENSG00000183010.15	PYCR1	distant	6.39487185850349e-06	9.57406795301162e-10
BLCA	chr4:1801841	FGFR3	ENSG00000183196.7	CHST6	distant	1.67731959495749e-05	1.97171365789574e-09
BLCA	chr4:1801841	FGFR3	ENSG00000183287.12	CCBE1	distant	0.000432750742851069	3.70317017332301e-08
BLCA	chr4:1801841	FGFR3	ENSG00000183578.5	TNFAIP8L3	distant	5.84322134554433e-05	2.37454676384045e-07
BLCA	chr4:1801841	FGFR3	ENSG00000185033.13	SEMA4B	distant	3.5129919599121e-07	8.570102787221e-13
BLCA	chr4:1801841	FGFR3	ENSG00000185038.13	MROH2A	distant	1.03137369675452e-05	7.54897531748286e-08
BLCA	chr4:1801841	FGFR3	ENSG00000185100.9	ADSSL1	distant	7.30308294234483e-05	4.91473347122988e-09
BLCA	chr4:1801841	FGFR3	ENSG00000185633.9	NDUFA4L2	distant	8.74970331091223e-07	1.65607146699434e-10
BLCA	chr4:1801841	FGFR3	ENSG00000186354.9	C9orf47	distant	4.09801964264718e-05	1.40387516854243e-08
BLCA	chr4:1801841	FGFR3	ENSG00000186481.14	ANKRD20A5P	distant	6.87264703864367e-05	3.16960348028973e-08
BLCA	chr4:1801841	FGFR3	ENSG00000187239.15	FNBP1	distant	1.22954394742178e-05	1.25243702291804e-07
BLCA	chr4:1801841	FGFR3	ENSG00000188064.8	WNT7B	distant	5.46457415991199e-05	2.62519309911391e-08
BLCA	chr4:1801841	FGFR3	ENSG00000196549.9	MME	distant	2.55152601906917e-05	1.97111369885663e-07
BLCA	chr4:1801841	FGFR3	ENSG00000197694.12	SPTAN1	distant	0.00155905005707545	2.72350591338764e-07
BLCA	chr4:1801841	FGFR3	ENSG00000198670.10	LPA	distant	2.49885901668875e-05	5.01197906978599e-09
BLCA	chr4:1801841	FGFR3	ENSG00000213694.3	S1PR3	distant	0.000249723387394305	3.45085686010478e-08
BLCA	chr4:1801841	FGFR3	ENSG00000217648.1		distant	0.000123766120912896	1.08431667608307e-07
BLCA	chr4:1801841	FGFR3	ENSG00000221955.9	SLC12A8	distant	9.94876246659716e-05	2.16162726223681e-07
BLCA	chr4:1801841	FGFR3	ENSG00000224543.4	SNRPGP15	distant	4.04164060645203e-07	1.04699262668461e-07
BLCA	chr4:1801841	FGFR3	ENSG00000224738.1		distant	2.05269354011505e-05	3.26428449276813e-08
BLCA	chr4:1801841	FGFR3	ENSG00000231528.2	FAM225A	distant	6.83805097922408e-06	1.22607151892187e-07
BLCA	chr4:1801841	FGFR3	ENSG00000235491.1		distant	0.000201347165796207	1.51566298845664e-09
BLCA	chr4:1801841	FGFR3	ENSG00000238164.5		distant	0.000168146505116988	2.43987754719204e-07
BLCA	chr4:1801841	FGFR3	ENSG00000241889.1		distant	6.38601858051805e-05	3.52779795912676e-08
BLCA	chr4:1801841	FGFR3	ENSG00000244242.1	IFITM10	distant	9.7804848141601e-06	4.08050309077232e-08
BLCA	chr4:1801841	FGFR3	ENSG00000254545.1		distant	1.67468910523172e-09	2.02215570951022e-12
BLCA	chr4:1801841	FGFR3	ENSG00000254548.1		distant	1.60219240032961e-05	3.36287377015714e-08
BLCA	chr4:1801841	FGFR3	ENSG00000257086.1		distant	7.84807379403734e-06	1.75605156780139e-07
BLCA	chr4:1801841	FGFR3	ENSG00000261366.1	MANEA-AS1	distant	4.48333491548912e-07	2.63555224241887e-09
BLCA	chr4:1801841	FGFR3	ENSG00000261460.1		distant	1.04617707974388e-05	1.43172374118228e-09
BLCA	chr4:1801841	FGFR3	ENSG00000261502.3		distant	0.000174179783928151	1.62198702032324e-07
BLCA	chr4:1801841	FGFR3	ENSG00000265787.1	CYP4F35P	distant	5.60229250977445e-05	4.30988311167815e-09
BLCA	chr4:1801841	FGFR3	ENSG00000267348.2		distant	2.62829882265062e-05	1.52658362780373e-08
BLCA	chr4:1801841	FGFR3	ENSG00000271579.1		distant	0.000616559165551458	6.12085636134669e-08
BLCA	chr4:1801841	FGFR3	ENSG00000272505.1		distant	0.000121023340761889	3.55342482395396e-08
BLCA	chr4:1801841	FGFR3	ENSG00000272622.1		distant	8.34657318065094e-06	5.74372014376265e-09
BLCA	chr4:1801841	FGFR3	ENSG00000275385.1	CCL18	distant	0.00123569512671458	1.78826421325292e-07
COAD	chr1:181049121	MR1	ENSG00000076242.13	MLH1	distant	7.39677756004766e-10	6.48640786394709e-10
COAD	chr3:25627236	TOP2B	ENSG00000154274.13	C4orf19	distant	8.64373657286179e-08	6.98046940542316e-08
COAD	chr3:179199088	PIK3CA	ENSG00000076242.13	MLH1	distant	2.66249672998765e-11	1.91884360960011e-11
COAD	chr5:112838007	APC	ENSG00000174442.10	ZWILCH	distant	8.58414550271849e-06	5.70658918344173e-09
COAD	chr7:74824936	GTF2IRD2	ENSG00000184860.8	SDR42E1	distant	1.29687202343564e-05	3.01973382861394e-10
COAD	chr7:74824936	GTF2IRD2	ENSG00000263429.3	LINC00675	distant	0.00102320139441368	1.46592539975161e-08
COAD	chr7:140753336	BRAF	ENSG00000005513.9	SOX8	distant	4.54438726562867e-09	3.75472947901198e-09
COAD	chr7:140753336	BRAF	ENSG00000006530.14	AGK	local	1.13187310094614e-08	8.29398299510672e-09
COAD	chr7:140753336	BRAF	ENSG00000023171.13	GRAMD1B	distant	8.0604119508299e-08	6.54784518910614e-08
COAD	chr7:140753336	BRAF	ENSG00000043039.6	BARX2	distant	6.09698791988866e-08	5.03791763388432e-08
COAD	chr7:140753336	BRAF	ENSG00000065882.14	TBC1D1	distant	5.78979611816693e-08	4.93850929612677e-08
COAD	chr7:140753336	BRAF	ENSG00000066405.11	CLDN18	distant	5.58225422570179e-08	4.1849419329964e-08
COAD	chr7:140753336	BRAF	ENSG00000072133.9	RPS6KA6	distant	9.81820694797489e-11	7.66235448674969e-11
COAD	chr7:140753336	BRAF	ENSG00000076242.13	MLH1	distant	5.73431859101696e-15	3.54916511174185e-15
COAD	chr7:140753336	BRAF	ENSG00000077063.9	CTTNBP2	distant	1.45024728147537e-08	1.13718450739084e-08
COAD	chr7:140753336	BRAF	ENSG00000086289.10	EPDR1	distant	4.57746413034309e-10	3.69903901777588e-10
COAD	chr7:140753336	BRAF	ENSG00000086696.9	HSD17B2	distant	7.37604276841987e-08	5.54137148230887e-08
COAD	chr7:140753336	BRAF	ENSG00000092964.15	DPYSL2	distant	2.06623593129835e-08	1.54373885478391e-08
COAD	chr7:140753336	BRAF	ENSG00000100473.14	COCH	distant	1.95923197816555e-09	1.5037287169917e-09
COAD	chr7:140753336	BRAF	ENSG00000102445.17	KIAA0226L	distant	6.72531262208915e-08	5.36524992877105e-08
COAD	chr7:140753336	BRAF	ENSG00000104341.15	LAPTM4B	distant	4.68973968486163e-15	3.08503866137504e-15
COAD	chr7:140753336	BRAF	ENSG00000108375.11	RNF43	distant	1.311413340688e-16	9.03075364651791e-17
COAD	chr7:140753336	BRAF	ENSG00000112299.7	VNN1	distant	2.20702887529469e-09	1.74956917095478e-09
COAD	chr7:140753336	BRAF	ENSG00000112303.12	VNN2	distant	9.0598858787465e-09	6.94818626390312e-09
COAD	chr7:140753336	BRAF	ENSG00000113722.15	CDX1	distant	6.72864869104021e-08	5.3881741166391e-08
COAD	chr7:140753336	BRAF	ENSG00000113739.9	STC2	distant	2.08563824251756e-08	1.53472560440124e-08
COAD	chr7:140753336	BRAF	ENSG00000118263.13	KLF7	distant	4.82989576250835e-13	3.366677054527e-13
COAD	chr7:140753336	BRAF	ENSG00000118322.11	ATP10B	distant	1.57978857478249e-09	1.27122267991346e-09
COAD	chr7:140753336	BRAF	ENSG00000118508.4	RAB32	distant	7.31859446392695e-15	4.95951002673144e-15
COAD	chr7:140753336	BRAF	ENSG00000118849.8	RARRES1	distant	1.97119228111077e-10	1.43123343069841e-10
COAD	chr7:140753336	BRAF	ENSG00000119042.15	SATB2	distant	5.52027893387979e-08	4.68431634785937e-08
COAD	chr7:140753336	BRAF	ENSG00000120262.9	CCDC170	distant	1.73129322781995e-09	1.30582573162572e-09
COAD	chr7:140753336	BRAF	ENSG00000126432.12	PRDX5	distant	3.25571438689557e-08	2.65756137849754e-08
COAD	chr7:140753336	BRAF	ENSG00000127989.12	MTERF1	distant	9.01474475041461e-10	6.35591994516171e-10
COAD	chr7:140753336	BRAF	ENSG00000128645.12	HOXD1	distant	1.05316844744068e-09	8.59089543630297e-10
COAD	chr7:140753336	BRAF	ENSG00000131773.12	KHDRBS3	distant	2.3535004850984e-15	1.45269832456178e-15
COAD	chr7:140753336	BRAF	ENSG00000133216.15	EPHB2	distant	1.16997753284346e-08	9.25855683343627e-09
COAD	chr7:140753336	BRAF	ENSG00000134215.14	VAV3	distant	2.43667288280115e-15	1.29021681823653e-15
COAD	chr7:140753336	BRAF	ENSG00000135638.12	EMX1	distant	2.86053402686159e-10	2.2222292837927e-10
COAD	chr7:140753336	BRAF	ENSG00000137561.4	TTPA	distant	2.77063366874081e-11	2.16427977519354e-11
COAD	chr7:140753336	BRAF	ENSG00000137563.10	GGH	distant	4.88445930104899e-08	4.13906145779072e-08
COAD	chr7:140753336	BRAF	ENSG00000142149.7	HUNK	distant	1.21949892738761e-09	1.00245928666622e-09
COAD	chr7:140753336	BRAF	ENSG00000145864.11	GABRB2	distant	5.52572828166672e-08	4.49527690970509e-08
COAD	chr7:140753336	BRAF	ENSG00000148204.10	CRB2	distant	1.3767461884658e-08	1.05078775446946e-08
COAD	chr7:140753336	BRAF	ENSG00000148426.11	PROSER2	distant	1.82911671723601e-12	1.17487450632044e-12
COAD	chr7:140753336	BRAF	ENSG00000148600.13	CDHR1	distant	1.65317245066599e-10	1.26194917804332e-10
COAD	chr7:140753336	BRAF	ENSG00000151413.15	NUBPL	distant	4.6794555445515e-08	3.78574930757723e-08
COAD	chr7:140753336	BRAF	ENSG00000151490.12	PTPRO	distant	1.65600863878882e-11	1.26514403756598e-11
COAD	chr7:140753336	BRAF	ENSG00000152192.7	POU4F1	distant	1.93227665348498e-08	1.42917302418195e-08
COAD	chr7:140753336	BRAF	ENSG00000153707.14	PTPRD	distant	3.89606159509793e-12	2.67105759283281e-12
COAD	chr7:140753336	BRAF	ENSG00000156006.4	NAT2	distant	2.65051700063968e-09	2.18765849907781e-09
COAD	chr7:140753336	BRAF	ENSG00000158014.13	SLC30A2	distant	7.97686190878847e-08	6.8308282150532e-08
COAD	chr7:140753336	BRAF	ENSG00000162639.14	HENMT1	distant	5.11466139984869e-08	4.17871662189476e-08
COAD	chr7:140753336	BRAF	ENSG00000164398.11	ACSL6	distant	7.14035137148628e-08	6.05353339817236e-08
COAD	chr7:140753336	BRAF	ENSG00000164794.7	KCNV1	distant	5.88327855069032e-09	4.24699415605804e-09
COAD	chr7:140753336	BRAF	ENSG00000165556.9	CDX2	distant	1.37451611238319e-13	9.7196893842674e-14
COAD	chr7:140753336	BRAF	ENSG00000165621.7	OXGR1	distant	1.48115565362918e-08	1.18114258277219e-08
COAD	chr7:140753336	BRAF	ENSG00000166046.9	TCP11L2	distant	5.87665155766014e-08	4.41624067235312e-08
COAD	chr7:140753336	BRAF	ENSG00000168065.14	SLC22A11	distant	1.06112640539321e-08	8.7967841211916e-09
COAD	chr7:140753336	BRAF	ENSG00000168646.11	AXIN2	distant	1.67552208850768e-13	1.24334056487379e-13
COAD	chr7:140753336	BRAF	ENSG00000169903.6	TM4SF4	distant	7.69566067233596e-08	6.41255891809764e-08
COAD	chr7:140753336	BRAF	ENSG00000170827.8	CELP	distant	7.67817397505219e-10	6.27764900328615e-10
COAD	chr7:140753336	BRAF	ENSG00000172382.8	PRSS27	distant	6.93255138865552e-09	5.31693462129465e-09
COAD	chr7:140753336	BRAF	ENSG00000175065.10	DSG4	distant	3.72190360879875e-08	3.14706339486359e-08
COAD	chr7:140753336	BRAF	ENSG00000175509.8		distant	6.32943960311262e-11	4.75974865059061e-11
COAD	chr7:140753336	BRAF	ENSG00000175575.11	PAAF1	distant	3.50284397157167e-08	2.9096656456645e-08
COAD	chr7:140753336	BRAF	ENSG00000178229.7	ZNF543	distant	2.54661156219903e-08	1.99009553785899e-08
COAD	chr7:140753336	BRAF	ENSG00000178460.16	MCMDC2	distant	1.93463800865478e-08	1.49361510507572e-08
COAD	chr7:140753336	BRAF	ENSG00000178567.7	EPM2AIP1	distant	8.43747283320238e-08	6.48846312895408e-08
COAD	chr7:140753336	BRAF	ENSG00000180176.13	TH	distant	2.87332405794426e-09	2.24944792413598e-09
COAD	chr7:140753336	BRAF	ENSG00000182606.13	TRAK1	distant	2.40557905623076e-11	1.73672862019253e-11
COAD	chr7:140753336	BRAF	ENSG00000182968.4	SOX1	distant	1.82325855590154e-08	1.52114191143246e-08
COAD	chr7:140753336	BRAF	ENSG00000183665.5	TRMT12	distant	4.39826975603365e-11	3.35468718025284e-11
COAD	chr7:140753336	BRAF	ENSG00000183773.14	AIFM3	distant	1.82113235262422e-09	1.42595333902773e-09
COAD	chr7:140753336	BRAF	ENSG00000184434.7	LRRC19	distant	9.72150993186625e-08	8.2662225330793e-08
COAD	chr7:140753336	BRAF	ENSG00000184719.10	RNLS	distant	1.72737039882383e-12	1.09353810607376e-12
COAD	chr7:140753336	BRAF	ENSG00000185272.12	RBM11	distant	3.8984320845334e-10	2.88137530828248e-10
COAD	chr7:140753336	BRAF	ENSG00000185842.13	DNAH14	distant	2.69969403075329e-09	1.95650729672607e-09
COAD	chr7:140753336	BRAF	ENSG00000186854.9	TRABD2A	distant	3.10526021907209e-09	2.4343248276486e-09
COAD	chr7:140753336	BRAF	ENSG00000187566.4	NHLRC1	distant	3.461763979148e-09	2.65623610960404e-09
COAD	chr7:140753336	BRAF	ENSG00000188373.4	C10orf99	distant	3.54205058139844e-15	2.58250333299491e-15
COAD	chr7:140753336	BRAF	ENSG00000189369.8	GSPT2	distant	8.20962067326564e-12	5.46652652684749e-12
COAD	chr7:140753336	BRAF	ENSG00000197140.13	ADAM32	distant	2.55803607227826e-08	2.07101283129252e-08
COAD	chr7:140753336	BRAF	ENSG00000197557.6	TTC30A	distant	6.27469409265694e-08	4.93209304708514e-08
COAD	chr7:140753336	BRAF	ENSG00000198729.4	PPP1R14C	distant	2.84640861042655e-08	2.37678206868863e-08
COAD	chr7:140753336	BRAF	ENSG00000198873.11	GRK5	distant	9.51282165926061e-09	6.92499752760583e-09
COAD	chr7:140753336	BRAF	ENSG00000198948.10	MFAP3L	distant	3.04962887255378e-08	2.52130188449189e-08
COAD	chr7:140753336	BRAF	ENSG00000204634.11	TBC1D8	distant	1.85825763709971e-14	1.28319279393846e-14
COAD	chr7:140753336	BRAF	ENSG00000212993.4	POU5F1B	distant	6.94767990464256e-11	4.74541118698286e-11
COAD	chr7:140753336	BRAF	ENSG00000225706.1	PTPRD-AS1	distant	1.71264490697507e-10	1.19773054308079e-10
COAD	chr7:140753336	BRAF	ENSG00000225953.2	SATB2-AS1	distant	1.57733815447154e-10	1.21392537197491e-10
COAD	chr7:140753336	BRAF	ENSG00000227359.1		distant	5.9554510378768e-12	4.60325033779236e-12
COAD	chr7:140753336	BRAF	ENSG00000229891.1	LINC01315	distant	3.98241995520907e-08	3.10404173403321e-08
COAD	chr7:140753336	BRAF	ENSG00000233593.5		distant	4.6087936981284e-08	3.46307721764135e-08
COAD	chr7:140753336	BRAF	ENSG00000236296.6	GUSBP5	distant	3.5730639832983e-13	2.32909688821836e-13
COAD	chr7:140753336	BRAF	ENSG00000236935.1		distant	2.56229945453373e-10	2.03975832210742e-10
COAD	chr7:140753336	BRAF	ENSG00000240207.5		distant	1.9748647483137e-08	1.63688594865552e-08
COAD	chr7:140753336	BRAF	ENSG00000241186.6	TDGF1	distant	3.45309745940942e-09	2.84618580915129e-09
COAD	chr7:140753336	BRAF	ENSG00000243364.6	EFNA4	distant	3.53939169603082e-08	2.8245729230872e-08
COAD	chr7:140753336	BRAF	ENSG00000244405.6	ETV5	distant	8.49899622368107e-08	6.91406268080272e-08
COAD	chr7:140753336	BRAF	ENSG00000250328.4		distant	4.43534882972011e-09	3.41510663220143e-09
COAD	chr7:140753336	BRAF	ENSG00000253368.3	TRNP1	distant	3.26517403087893e-11	2.53560698044244e-11
COAD	chr7:140753336	BRAF	ENSG00000263753.5	LINC00667	distant	8.39656459302596e-09	6.8229807461041e-09
COAD	chr7:140753336	BRAF	ENSG00000264575.1	LINC00526	distant	6.28378511888231e-09	5.1131197954456e-09
COAD	chr7:140753336	BRAF	ENSG00000265933.4	LINC00668	distant	1.44252432918374e-12	1.10420504418039e-12
COAD	chr7:140753336	BRAF	ENSG00000272620.1	AFAP1-AS1	distant	6.46351870703498e-09	5.03963268661179e-09
COAD	chr17:7673803	TP53	ENSG00000113722.15	CDX1	distant	0.0346318219269427	1.77058118005088e-09
COAD	chr17:7674894	TP53	ENSG00000141510.14	TP53	local	2.12376156705697e-07	3.3044737095231e-08
COAD	chr18:51065549	SMAD4	ENSG00000129167.8	TPH1	distant	1.75335759319506e-08	4.19520461904418e-09
GBM	chr2:208248388	IDH1	ENSG00000001036.12	FUCA2	distant	3.23156858778087e-06	2.27476443616491e-06
GBM	chr2:208248388	IDH1	ENSG00000006756.14	ARSD	distant	1.99951450876288e-13	8.52476181794586e-14
GBM	chr2:208248388	IDH1	ENSG00000006757.10	PNPLA4	distant	2.29486499000672e-06	1.5989658323511e-06
GBM	chr2:208248388	IDH1	ENSG00000010704.17	HFE	distant	8.64726899837671e-07	5.85163705991837e-07
GBM	chr2:208248388	IDH1	ENSG00000012211.11	PRICKLE3	distant	2.20119369192885e-10	1.16065395658029e-10
GBM	chr2:208248388	IDH1	ENSG00000013583.7	HEBP1	distant	2.11759951443523e-06	1.47191350870268e-06
GBM	chr2:208248388	IDH1	ENSG00000033011.10	ALG1	distant	6.83923661467458e-08	4.28861499345584e-08
GBM	chr2:208248388	IDH1	ENSG00000044090.7	CUL7	distant	1.02904521118717e-07	6.53253669652925e-08
GBM	chr2:208248388	IDH1	ENSG00000064763.9	FAR2	distant	4.30661296992554e-07	2.85402994572637e-07
GBM	chr2:208248388	IDH1	ENSG00000065882.14	TBC1D1	distant	1.89551385764488e-06	1.31318779849633e-06
GBM	chr2:208248388	IDH1	ENSG00000069535.13	MAOB	distant	8.01056694685467e-10	4.39224387413526e-10
GBM	chr2:208248388	IDH1	ENSG00000074527.10	NTN4	distant	1.50480419423553e-06	1.03533632745272e-06
GBM	chr2:208248388	IDH1	ENSG00000077713.17	SLC25A43	distant	1.93789559785852e-07	1.25383731700863e-07
GBM	chr2:208248388	IDH1	ENSG00000079482.12	OPHN1	distant	2.73204962626749e-06	1.91352240173759e-06
GBM	chr2:208248388	IDH1	ENSG00000084207.14	GSTP1	distant	1.05708665586844e-09	5.84489536041845e-10
GBM	chr2:208248388	IDH1	ENSG00000085491.14	SLC25A24	distant	5.23800721887219e-09	3.0397361262366e-09
GBM	chr2:208248388	IDH1	ENSG00000087842.9	PIR	distant	3.26713951053474e-06	2.30055540590562e-06
GBM	chr2:208248388	IDH1	ENSG00000088320.3	REM1	distant	1.06907610576044e-06	7.28058467047039e-07
GBM	chr2:208248388	IDH1	ENSG00000095787.20	WAC	distant	1.33807675957219e-06	9.17395190282917e-07
GBM	chr2:208248388	IDH1	ENSG00000100097.10	LGALS1	distant	1.22543020835704e-06	8.37955424503224e-07
GBM	chr2:208248388	IDH1	ENSG00000100181.20	TPTEP1	distant	5.97243900060058e-11	3.02715495353214e-11
GBM	chr2:208248388	IDH1	ENSG00000100228.11	RAB36	distant	1.95797303335455e-13	8.34232956206418e-14
GBM	chr2:208248388	IDH1	ENSG00000100441.8	KHNYN	distant	1.79436925696704e-08	1.0807282728287e-08
GBM	chr2:208248388	IDH1	ENSG00000100987.13	VSX1	distant	3.77786002560766e-07	2.49380017602829e-07
GBM	chr2:208248388	IDH1	ENSG00000101166.14	PRELID3B	distant	1.59037702937408e-10	8.3036652456854e-11
GBM	chr2:208248388	IDH1	ENSG00000101443.16	WFDC2	distant	1.84400209468551e-10	9.6711323714021e-11
GBM	chr2:208248388	IDH1	ENSG00000101460.11	MAP1LC3A	distant	3.14531775769157e-12	1.45803691368379e-12
GBM	chr2:208248388	IDH1	ENSG00000101911.11	PRPS2	distant	6.92150873160493e-10	3.77836730450689e-10
GBM	chr2:208248388	IDH1	ENSG00000102265.10	TIMP1	distant	5.45152973719132e-07	3.63841120324464e-07
GBM	chr2:208248388	IDH1	ENSG00000103671.8	TRIP4	distant	1.79397887148494e-20	4.66815083619338e-21
GBM	chr2:208248388	IDH1	ENSG00000104324.14	CPQ	distant	1.67077245725277e-09	9.36686888121993e-10
GBM	chr2:208248388	IDH1	ENSG00000104611.10	SH2D4A	distant	2.83140129928726e-14	1.13751238461235e-14
GBM	chr2:208248388	IDH1	ENSG00000105514.6	RAB3D	distant	1.13800990432252e-20	2.92049086200121e-21
GBM	chr2:208248388	IDH1	ENSG00000106415.11	GLCCI1	distant	3.0307390008885e-06	2.12931272564643e-06
GBM	chr2:208248388	IDH1	ENSG00000106511.5	MEOX2	distant	3.01427465144823e-09	1.720300825981e-09
GBM	chr2:208248388	IDH1	ENSG00000106538.8	RARRES2	distant	1.25294632448589e-07	8.00112184059154e-08
GBM	chr2:208248388	IDH1	ENSG00000106624.7	AEBP1	distant	4.04044348309137e-08	2.49377191873508e-08
GBM	chr2:208248388	IDH1	ENSG00000107815.6	C10orf2	distant	3.43259906160156e-09	1.96675242777095e-09
GBM	chr2:208248388	IDH1	ENSG00000107951.11	MTPAP	distant	4.09305087536779e-07	2.70836466996205e-07
GBM	chr2:208248388	IDH1	ENSG00000108021.18	FAM208B	distant	1.33689562384266e-06	9.16561171376194e-07
GBM	chr2:208248388	IDH1	ENSG00000108591.8	DRG2	distant	3.00464748991905e-24	6.0005070574926e-25
GBM	chr2:208248388	IDH1	ENSG00000109099.12	PMP22	distant	1.74283052887379e-08	1.04876512554959e-08
GBM	chr2:208248388	IDH1	ENSG00000109113.16	RAB34	distant	7.22248521534776e-08	4.53637221654417e-08
GBM	chr2:208248388	IDH1	ENSG00000109944.9	C11orf63	distant	5.30102428712242e-13	2.3279945392045e-13
GBM	chr2:208248388	IDH1	ENSG00000110492.14	MDK	distant	2.25850271635477e-09	1.27777461107465e-09
GBM	chr2:208248388	IDH1	ENSG00000110880.9	CORO1C	distant	1.5370986742277e-07	9.8761725796715e-08
GBM	chr2:208248388	IDH1	ENSG00000111058.6	ACSS3	distant	1.0787027751037e-07	6.85748311898683e-08
GBM	chr2:208248388	IDH1	ENSG00000114115.8	RBP1	distant	2.45605059276299e-14	9.82458380938878e-15
GBM	chr2:208248388	IDH1	ENSG00000114923.15	SLC4A3	distant	1.92853930635519e-07	1.24760228277889e-07
GBM	chr2:208248388	IDH1	ENSG00000115325.12	DOK1	distant	2.10955804533296e-06	1.46615723257241e-06
GBM	chr2:208248388	IDH1	ENSG00000116977.17	LGALS8	distant	1.46007716796334e-06	1.00365671973518e-06
GBM	chr2:208248388	IDH1	ENSG00000117525.12	F3	distant	5.36126587531914e-07	3.57637714421264e-07
GBM	chr2:208248388	IDH1	ENSG00000117791.14	MARC2	distant	1.23082356953387e-13	5.17070515429335e-14
GBM	chr2:208248388	IDH1	ENSG00000119431.8	HDHD3	distant	3.26041231121537e-11	1.62250838929323e-11
GBM	chr2:208248388	IDH1	ENSG00000120616.14	EPC1	distant	8.08208510598444e-08	5.09348382704445e-08
GBM	chr2:208248388	IDH1	ENSG00000122642.9	FKBP9	distant	1.30242165795439e-09	7.24700615170807e-10
GBM	chr2:208248388	IDH1	ENSG00000125845.6	BMP2	distant	4.38646411802192e-07	2.90855055629603e-07
GBM	chr2:208248388	IDH1	ENSG00000127220.5	ABHD8	distant	3.69118416021347e-07	2.43488816129951e-07
GBM	chr2:208248388	IDH1	ENSG00000129187.13	DCTD	distant	3.06723618014205e-09	1.75144831350275e-09
GBM	chr2:208248388	IDH1	ENSG00000130305.15	NSUN5	distant	1.48087145111158e-14	5.83328778089582e-15
GBM	chr2:208248388	IDH1	ENSG00000130340.13	SNX9	distant	2.40713929207439e-07	1.56761988689578e-07
GBM	chr2:208248388	IDH1	ENSG00000130813.16	C19orf66	distant	6.5258403046885e-08	4.08632383358735e-08
GBM	chr2:208248388	IDH1	ENSG00000131435.11	PDLIM4	distant	2.83502206928084e-07	1.85536615586821e-07
GBM	chr2:208248388	IDH1	ENSG00000132205.9	EMILIN2	distant	3.20378049512845e-06	2.25462234402289e-06
GBM	chr2:208248388	IDH1	ENSG00000133789.13	SWAP70	distant	8.72007263996058e-08	5.50813196153205e-08
GBM	chr2:208248388	IDH1	ENSG00000134215.14	VAV3	distant	1.89332504307718e-08	1.14217529905346e-08
GBM	chr2:208248388	IDH1	ENSG00000134452.18	FBXO18	distant	2.58187640520853e-06	1.80528950521382e-06
GBM	chr2:208248388	IDH1	ENSG00000134453.14	RBM17	distant	1.9152738789079e-07	1.23876375567803e-07
GBM	chr2:208248388	IDH1	ENSG00000134802.16	SLC43A3	distant	5.10182712792218e-08	3.17105510278962e-08
GBM	chr2:208248388	IDH1	ENSG00000134940.12	ACRV1	distant	1.394219171659e-06	9.57063273620152e-07
GBM	chr2:208248388	IDH1	ENSG00000135926.11	TMBIM1	distant	7.65633357212043e-08	4.81731672652356e-08
GBM	chr2:208248388	IDH1	ENSG00000135929.7	CYP27A1	distant	1.89341729725267e-13	8.05906276273451e-14
GBM	chr2:208248388	IDH1	ENSG00000137449.14	CPEB2	distant	6.71704981569283e-07	4.51117699496184e-07
GBM	chr2:208248388	IDH1	ENSG00000137478.13	FCHSD2	distant	1.04957857279771e-06	7.14386496009905e-07
GBM	chr2:208248388	IDH1	ENSG00000139899.9	CBLN3	distant	4.7907617731865e-07	3.18504192451223e-07
GBM	chr2:208248388	IDH1	ENSG00000140403.11	DNAJA4	distant	3.44696725922914e-06	2.43106713395253e-06
GBM	chr2:208248388	IDH1	ENSG00000141198.12	TOM1L1	distant	4.41132745495251e-12	2.06600867388529e-12
GBM	chr2:208248388	IDH1	ENSG00000142227.9	EMP3	distant	2.22348900546917e-11	1.09372686479564e-11
GBM	chr2:208248388	IDH1	ENSG00000143554.12	SLC27A3	distant	2.24818240730505e-06	1.565477451663e-06
GBM	chr2:208248388	IDH1	ENSG00000144120.11	TMEM177	distant	1.3059183392304e-08	7.7903902519909e-09
GBM	chr2:208248388	IDH1	ENSG00000144199.10	FAHD2B	distant	9.48540456271912e-09	5.604151462234e-09
GBM	chr2:208248388	IDH1	ENSG00000144645.12	OSBPL10	distant	1.8061846869661e-06	1.2494966801359e-06
GBM	chr2:208248388	IDH1	ENSG00000147065.15	MSN	distant	1.61863320458489e-12	7.3534893663736e-13
GBM	chr2:208248388	IDH1	ENSG00000151338.17	MIPOL1	distant	2.94776609118126e-06	2.06930195168573e-06
GBM	chr2:208248388	IDH1	ENSG00000153406.12	NMRAL1	distant	1.08280795704875e-12	4.85953537974814e-13
GBM	chr2:208248388	IDH1	ENSG00000155760.2	FZD7	distant	3.04152749548931e-06	2.13711920971381e-06
GBM	chr2:208248388	IDH1	ENSG00000158156.7	XKR8	distant	1.29145569357596e-12	5.82702303207187e-13
GBM	chr2:208248388	IDH1	ENSG00000158710.13	TAGLN2	distant	9.26147594191239e-10	5.10046142026599e-10
GBM	chr2:208248388	IDH1	ENSG00000159228.11	CBR1	distant	8.31510822604283e-20	2.26710915888272e-20
GBM	chr2:208248388	IDH1	ENSG00000160570.12	DEDD2	distant	2.68010006941847e-12	1.23635985009548e-12
GBM	chr2:208248388	IDH1	ENSG00000161179.12	YDJC	distant	1.10031858501243e-11	5.29817020278842e-12
GBM	chr2:208248388	IDH1	ENSG00000161798.6	AQP5	distant	4.63562000236662e-09	2.68025098125362e-09
GBM	chr2:208248388	IDH1	ENSG00000162493.15	PDPN	distant	3.92391128421697e-08	2.41971417906952e-08
GBM	chr2:208248388	IDH1	ENSG00000162755.12	KLHDC9	distant	3.51425163911185e-07	2.31475996485981e-07
GBM	chr2:208248388	IDH1	ENSG00000163257.9	DCAF16	distant	2.59857340473074e-06	1.81731429855701e-06
GBM	chr2:208248388	IDH1	ENSG00000164284.13	GRPEL2	distant	4.54896566820868e-08	2.81767443056735e-08
GBM	chr2:208248388	IDH1	ENSG00000164403.13	SHROOM1	distant	1.16066235395377e-06	7.92377782308074e-07
GBM	chr2:208248388	IDH1	ENSG00000164845.15	FAM86FP	distant	3.04333402623016e-06	2.13842648423779e-06
GBM	chr2:208248388	IDH1	ENSG00000164904.14	ALDH7A1	distant	1.99998619859682e-14	7.95044464435434e-15
GBM	chr2:208248388	IDH1	ENSG00000165118.13	C9orf64	distant	1.04107843889127e-14	4.05719494329707e-15
GBM	chr2:208248388	IDH1	ENSG00000165169.9	DYNLT3	distant	2.89470152400396e-07	1.89560830817941e-07
GBM	chr2:208248388	IDH1	ENSG00000165233.16	CARD19	distant	6.9737816156839e-09	4.0821668806262e-09
GBM	chr2:208248388	IDH1	ENSG00000165406.14	MARCH8	distant	2.64440852789634e-07	1.72700713155104e-07
GBM	chr2:208248388	IDH1	ENSG00000165511.6	C10orf25	distant	6.15437670673477e-08	3.84693048829216e-08
GBM	chr2:208248388	IDH1	ENSG00000165512.4	ZNF22	distant	1.11243510900472e-06	7.58488992515054e-07
GBM	chr2:208248388	IDH1	ENSG00000166317.10	SYNPO2L	distant	2.31316715323738e-08	1.40390154409079e-08
GBM	chr2:208248388	IDH1	ENSG00000166979.11	EVA1C	distant	2.41538098626805e-08	1.46784861272251e-08
GBM	chr2:208248388	IDH1	ENSG00000167553.13	TUBA1C	distant	7.45878682105889e-08	4.68933159173373e-08
GBM	chr2:208248388	IDH1	ENSG00000168140.4	VASN	distant	4.19504705560589e-09	2.41821371063544e-09
GBM	chr2:208248388	IDH1	ENSG00000170315.12	UBB	distant	2.66137702885857e-07	1.73842275078154e-07
GBM	chr2:208248388	IDH1	ENSG00000172638.11	EFEMP2	distant	4.77680239594165e-20	1.28059874078239e-20
GBM	chr2:208248388	IDH1	ENSG00000172830.11	SSH3	distant	5.0660083212155e-12	2.38260798776118e-12
GBM	chr2:208248388	IDH1	ENSG00000172936.11	MYD88	distant	6.24009729672994e-07	4.18161310442634e-07
GBM	chr2:208248388	IDH1	ENSG00000174740.7	PABPC5	distant	2.40794040008044e-06	1.68016544186596e-06
GBM	chr2:208248388	IDH1	ENSG00000175084.10	DES	distant	1.40006129965813e-06	9.61193871957955e-07
GBM	chr2:208248388	IDH1	ENSG00000176597.10	B3GNT5	distant	6.24080838140941e-11	3.16739552858159e-11
GBM	chr2:208248388	IDH1	ENSG00000177096.7	FAM109B	distant	1.67002138443342e-07	1.07570082907801e-07
GBM	chr2:208248388	IDH1	ENSG00000178202.11	KDELC2	distant	1.01387757159226e-06	6.8937216713213e-07
GBM	chr2:208248388	IDH1	ENSG00000178537.8	SLC25A20	distant	3.55323158037333e-11	1.77284315825623e-11
GBM	chr2:208248388	IDH1	ENSG00000179299.15	NSUN7	distant	4.12824586836088e-07	2.73235492903127e-07
GBM	chr2:208248388	IDH1	ENSG00000179820.14	MYADM	distant	3.21757487591463e-06	2.26462050033703e-06
GBM	chr2:208248388	IDH1	ENSG00000180758.11	GPR157	distant	3.19150914698412e-06	2.24572915795819e-06
GBM	chr2:208248388	IDH1	ENSG00000181773.6	GPR3	distant	4.21207816881465e-07	2.78952282376983e-07
GBM	chr2:208248388	IDH1	ENSG00000182718.15	ANXA2	distant	2.44785928992447e-07	1.59494158590377e-07
GBM	chr2:208248388	IDH1	ENSG00000183060.14	LYSMD4	distant	1.64748853681124e-08	9.89711829505505e-09
GBM	chr2:208248388	IDH1	ENSG00000183196.7	CHST6	distant	1.98001177841075e-06	1.37351682641441e-06
GBM	chr2:208248388	IDH1	ENSG00000184785.5	SMIM10	distant	2.36461815648504e-07	1.53910447688858e-07
GBM	chr2:208248388	IDH1	ENSG00000186184.14	POLR1D	distant	3.14463849870857e-08	1.92627924399708e-08
GBM	chr2:208248388	IDH1	ENSG00000186998.14	EMID1	distant	2.52675071198619e-07	1.64791356877726e-07
GBM	chr2:208248388	IDH1	ENSG00000187186.13		distant	2.49863147927853e-07	1.62902702114433e-07
GBM	chr2:208248388	IDH1	ENSG00000188732.9	FAM221A	distant	3.53067251032293e-07	2.32590141364987e-07
GBM	chr2:208248388	IDH1	ENSG00000189067.11	LITAF	distant	5.16012142685485e-08	3.20838538080427e-08
GBM	chr2:208248388	IDH1	ENSG00000189171.12	S100A13	distant	5.87973184212266e-07	3.93310494333403e-07
GBM	chr2:208248388	IDH1	ENSG00000196503.2	ARL9	distant	2.24638496422479e-09	1.27071223978073e-09
GBM	chr2:208248388	IDH1	ENSG00000197375.11	SLC22A5	distant	2.77428615803816e-06	1.94399552039251e-06
GBM	chr2:208248388	IDH1	ENSG00000197496.5	SLC2A10	distant	1.06869072358772e-12	4.79426759077881e-13
GBM	chr2:208248388	IDH1	ENSG00000197620.9	CXorf40A	distant	8.65285389716719e-14	3.59635210459603e-14
GBM	chr2:208248388	IDH1	ENSG00000197837.3	HIST4H4	distant	5.38234590321895e-09	3.12606389022625e-09
GBM	chr2:208248388	IDH1	ENSG00000198105.10	ZNF248	distant	7.97969145548309e-07	5.38690303441824e-07
GBM	chr2:208248388	IDH1	ENSG00000198585.10	NUDT16	distant	1.19615420501918e-08	7.11672586985645e-09
GBM	chr2:208248388	IDH1	ENSG00000198663.15	C6orf89	distant	1.29956397260714e-06	8.9021213084337e-07
GBM	chr2:208248388	IDH1	ENSG00000203497.2	PDCD4-AS1	distant	1.02462268439174e-06	6.96898130672615e-07
GBM	chr2:208248388	IDH1	ENSG00000203650.6	LINC01285	distant	1.4726578209576e-06	1.01256455266782e-06
GBM	chr2:208248388	IDH1	ENSG00000204764.11	RANBP17	distant	5.7395202884967e-12	2.70961369899825e-12
GBM	chr2:208248388	IDH1	ENSG00000205364.3	MT1M	distant	1.18716873653539e-08	7.06165884009669e-09
GBM	chr2:208248388	IDH1	ENSG00000205929.8	C21orf62	distant	1.54790925485756e-07	9.94772799240959e-08
GBM	chr2:208248388	IDH1	ENSG00000213186.6	TRIM59	distant	2.54344751632577e-06	1.77762273609836e-06
GBM	chr2:208248388	IDH1	ENSG00000213719.7	CLIC1	distant	2.12512611679957e-06	1.47730182156559e-06
GBM	chr2:208248388	IDH1	ENSG00000214063.9	TSPAN4	distant	2.53909383968369e-06	1.7744891011337e-06
GBM	chr2:208248388	IDH1	ENSG00000225518.2		distant	8.21859969106611e-09	4.83473971305114e-09
GBM	chr2:208248388	IDH1	ENSG00000225649.4		distant	3.05608459390908e-06	2.14765393775637e-06
GBM	chr2:208248388	IDH1	ENSG00000226445.1		distant	1.72849087524965e-12	7.86824751630219e-13
GBM	chr2:208248388	IDH1	ENSG00000227372.9	TP73-AS1	distant	1.67349975697859e-21	4.05127442811461e-22
GBM	chr2:208248388	IDH1	ENSG00000229108.1	MEOX2-AS1	distant	4.18403840687335e-07	2.77039779787924e-07
GBM	chr2:208248388	IDH1	ENSG00000230074.1		distant	1.59105106633752e-06	1.09650264523322e-06
GBM	chr2:208248388	IDH1	ENSG00000231185.5		distant	2.69812926484432e-08	1.64515671599527e-08
GBM	chr2:208248388	IDH1	ENSG00000231742.4	LINC01273	distant	6.73768233985924e-08	4.22303256046078e-08
GBM	chr2:208248388	IDH1	ENSG00000232818.2	RPS2P32	distant	4.31731528096107e-07	2.86133550448656e-07
GBM	chr2:208248388	IDH1	ENSG00000233593.5		distant	2.49539218099124e-07	1.62685172382094e-07
GBM	chr2:208248388	IDH1	ENSG00000233654.1		distant	1.50817657897819e-06	1.03772609679884e-06
GBM	chr2:208248388	IDH1	ENSG00000234465.9	PINLYP	distant	4.36185415386973e-08	2.69836048433004e-08
GBM	chr2:208248388	IDH1	ENSG00000235151.1		distant	6.73527997951999e-09	3.93841869696812e-09
GBM	chr2:208248388	IDH1	ENSG00000235314.1	LINC00957	distant	7.83860995404896e-07	5.28883472786622e-07
GBM	chr2:208248388	IDH1	ENSG00000235978.5		distant	7.76083681983272e-07	5.23479571533831e-07
GBM	chr2:208248388	IDH1	ENSG00000236090.2	LDHAP3	distant	3.04398273584871e-06	2.13889592089343e-06
GBM	chr2:208248388	IDH1	ENSG00000237807.3		distant	4.80455391635899e-07	3.19448678196375e-07
GBM	chr2:208248388	IDH1	ENSG00000240204.2	SMKR1	distant	1.50633013419989e-06	1.03641763285523e-06
GBM	chr2:208248388	IDH1	ENSG00000241684.4	ADAMTS9-AS2	distant	4.64859226444823e-08	2.88126318264738e-08
GBM	chr2:208248388	IDH1	ENSG00000242516.1	LINC00960	distant	1.09139818096556e-06	7.43720192564592e-07
GBM	chr2:208248388	IDH1	ENSG00000246100.3	LINC00900	distant	3.66816038700179e-07	2.41924624418304e-07
GBM	chr2:208248388	IDH1	ENSG00000246273.5	SBF2-AS1	distant	5.54565571200955e-13	2.43876651678001e-13
GBM	chr2:208248388	IDH1	ENSG00000246877.1	DNM1P35	distant	2.63718246211953e-07	1.7221464358984e-07
GBM	chr2:208248388	IDH1	ENSG00000249249.1		distant	2.05001297342097e-08	1.2396675074606e-08
GBM	chr2:208248388	IDH1	ENSG00000250786.1	SNHG18	distant	2.11941185619433e-06	1.47321091643147e-06
GBM	chr2:208248388	IDH1	ENSG00000251400.1	ALDH7A1P1	distant	1.18181888259468e-08	7.02887846452736e-09
GBM	chr2:208248388	IDH1	ENSG00000251593.1	MSNP1	distant	4.5952638822896e-07	3.05125363348884e-07
GBM	chr2:208248388	IDH1	ENSG00000254027.1		distant	3.39360271612513e-07	2.23294878248215e-07
GBM	chr2:208248388	IDH1	ENSG00000254944.1	ATP5F1P5	distant	3.959443305102e-07	2.61734929408333e-07
GBM	chr2:208248388	IDH1	ENSG00000255150.1	EID3	distant	6.01561854010824e-08	3.75761642997469e-08
GBM	chr2:208248388	IDH1	ENSG00000258548.4	LINC00645	distant	8.10629315164601e-07	5.47495033830163e-07
GBM	chr2:208248388	IDH1	ENSG00000258708.1	SLC25A21-AS1	distant	1.59582600023446e-07	1.0265068897992e-07
GBM	chr2:208248388	IDH1	ENSG00000259038.1		distant	1.41413365594014e-07	9.06335390263525e-08
GBM	chr2:208248388	IDH1	ENSG00000260118.1		distant	1.26360450646784e-06	8.64852949654319e-07
GBM	chr2:208248388	IDH1	ENSG00000263400.5	TMEM220-AS1	distant	2.64083430196865e-08	1.60918051962853e-08
GBM	chr2:208248388	IDH1	ENSG00000264016.2		distant	5.17770240232669e-09	3.00368945247361e-09
GBM	chr2:208248388	IDH1	ENSG00000266256.1	LINC00683	distant	8.84367324780524e-07	5.98857205119941e-07
GBM	chr2:208248388	IDH1	ENSG00000269190.4	FBXO17	distant	4.46697516644794e-23	9.68458748469851e-24
GBM	chr2:208248388	IDH1	ENSG00000269486.2		distant	3.09581608138968e-07	2.03140119031939e-07
GBM	chr2:208248388	IDH1	ENSG00000272425.1		distant	3.18993598584584e-11	1.58638523404974e-11
GBM	chr2:208248388	IDH1	ENSG00000273447.1		distant	6.74822740224798e-07	4.53274497780551e-07
HNSC	chr9:21968243	CDKN2A	ENSG00000099810.17	MTAP	local	0.834806893146115	5.48780285102125e-08
HNSC	chr9:21968243	CDKN2A	ENSG00000108375.11	RNF43	distant	0.00996576635241047	4.91428871430197e-08
HNSC	chr9:21968243	CDKN2A	ENSG00000120159.10	CAAP1	distant	0.740567130009306	4.87918730503983e-08
HNSC	chr9:21968243	CDKN2A	ENSG00000165359.13	INTS6L	distant	0.0450416084544581	1.09702481830897e-07
HNSC	chr9:21968243	CDKN2A	ENSG00000188352.11	FOCAD	local	0.416838753055568	5.70945786724819e-08
HNSC	chr9:21968243	CDKN2A	ENSG00000198642.6	KLHL9	local	0.478561527994318	3.37480331916286e-12
HNSC	chr9:21968243	CDKN2A	ENSG00000244026.5	FAM86DP	distant	0.0101184102691755	2.09851270936205e-11
HNSC	chr9:21971029	CDKN2A	ENSG00000083307.9	GRHL2	distant	0.852837354428501	1.475175087228e-21
HNSC	chr9:21971029	CDKN2A	ENSG00000099810.17	MTAP	local	0.835105639013136	9.77253988990027e-11
HNSC	chr9:21971029	CDKN2A	ENSG00000104413.14	ESRP1	distant	0.815263337254094	2.75473024309691e-18
HNSC	chr9:21971029	CDKN2A	ENSG00000105699.15	LSR	distant	0.532178355924626	1.21945686320817e-07
HNSC	chr9:21971029	CDKN2A	ENSG00000175707.8	KDF1	distant	0.84046150477585	2.29530373796809e-16
HNSC	chr9:21971029	CDKN2A	ENSG00000198642.6	KLHL9	local	0.370721899791187	1.76497840827102e-11
HNSC	chr9:21971121	CDKN2A	ENSG00000189190.8	ZNF600	distant	0.0302901867174331	1.42181455080412e-07
HNSC	chr9:21971187	CDKN2A	ENSG00000106526.9	ACTR3C	distant	0.141304603863502	1.73604861584648e-08
HNSC	chr9:21971187	CDKN2A	ENSG00000108344.13	PSMD3	distant	0.471399314998614	9.12911722127481e-10
HNSC	chr9:21971187	CDKN2A	ENSG00000110330.7	BIRC2	distant	0.629803897958342	1.2034352276973e-24
HNSC	chr9:21971187	CDKN2A	ENSG00000130545.14	CRB3	distant	0.269424485833605	5.34632423290063e-09
HNSC	chr9:21971187	CDKN2A	ENSG00000131626.14	PPFIA1	distant	0.938068740060634	1.14859117160178e-12
HNSC	chr9:21971187	CDKN2A	ENSG00000133392.15	MYH11	distant	0.141356971442518	3.97652346834415e-14
HNSC	chr9:21971187	CDKN2A	ENSG00000137441.7	FGFBP2	distant	0.289680789607325	7.61643042003196e-08
HNSC	chr9:21971187	CDKN2A	ENSG00000152558.13	TMEM123	distant	0.773145924254406	1.27141646388474e-16
HNSC	chr9:21971187	CDKN2A	ENSG00000176024.15	ZNF613	distant	0.208722742810534	8.41759203923432e-12
HNSC	chr9:21971187	CDKN2A	ENSG00000189190.8	ZNF600	distant	0.602626796419787	2.16696823574866e-11
HNSC	chr9:21971187	CDKN2A	ENSG00000231683.5		distant	0.844636522412731	5.02188276957026e-11
HNSC	chr9:21971187	CDKN2A	ENSG00000249628.2	LINC00942	distant	0.025405999987466	7.45360609773886e-11
HNSC	chr9:21971187	CDKN2A	ENSG00000253313.4	C1orf210	distant	0.0610468671506076	8.32687106134098e-08
HNSC	chr9:21971187	CDKN2A	ENSG00000265992.1	ESRG	distant	0.292730524287296	7.77821788882581e-24
HNSC	chr9:21971187	CDKN2A	ENSG00000269993.1		distant	0.0646509741739784	4.80203653318955e-08
LGG	chr17:7675088	TP53	ENSG00000004487.14	KDM1A	distant	0.000347994498086238	4.62272311355859e-10
LGG	chr17:7675088	TP53	ENSG00000009950.14	MLXIPL	distant	0.0401414127103575	2.29506120929785e-08
LGG	chr17:7675088	TP53	ENSG00000011260.12	UTP18	distant	2.53420716298454e-05	2.61189657880115e-07
LGG	chr17:7675088	TP53	ENSG00000016391.9	CHDH	distant	0.00969105642210662	1.77438309138717e-09
LGG	chr17:7675088	TP53	ENSG00000037897.15	METTL1	distant	0.31030448062177	6.26546564782958e-24
LGG	chr17:7675088	TP53	ENSG00000047365.10	ARAP2	distant	0.00454593200568109	4.88890854064836e-09
LGG	chr17:7675088	TP53	ENSG00000047621.10	C12orf4	distant	0.168577453224511	1.52861936571256e-08
LGG	chr17:7675088	TP53	ENSG00000061794.11	MRPS35	distant	0.0653347543625533	4.33521908004862e-08
LGG	chr17:7675088	TP53	ENSG00000066827.14	ZFAT	distant	0.193025112119049	9.85478521391027e-18
LGG	chr17:7675088	TP53	ENSG00000070366.12	SMG6	distant	0.104840767264575	2.06269000576412e-20
LGG	chr17:7675088	TP53	ENSG00000076685.17	NT5C2	distant	0.272429128061035	2.45360580381784e-15
LGG	chr17:7675088	TP53	ENSG00000079691.16	LRRC16A	distant	1.13909905217023e-05	1.09959509492265e-07
LGG	chr17:7675088	TP53	ENSG00000080709.13	KCNN2	distant	0.0203480429355099	3.02380347901013e-09
LGG	chr17:7675088	TP53	ENSG00000090989.16	EXOC1	distant	0.329694994087417	8.5902038582698e-09
LGG	chr17:7675088	TP53	ENSG00000099901.15	RANBP1	distant	0.000196117430433158	9.03774827408691e-08
LGG	chr17:7675088	TP53	ENSG00000100028.10	SNRPD3	distant	0.002699066589096	4.94780252537972e-10
LGG	chr17:7675088	TP53	ENSG00000100749.6	VRK1	distant	0.000531966305396197	1.88014125278766e-12
LGG	chr17:7675088	TP53	ENSG00000101417.10	PXMP4	distant	0.146916346354146	3.0007654170168e-18
LGG	chr17:7675088	TP53	ENSG00000102572.13	STK24	distant	0.0422908184726333	7.34512334958185e-10
LGG	chr17:7675088	TP53	ENSG00000103363.13	TCEB2	distant	0.161706688521775	6.62211513410998e-12
LGG	chr17:7675088	TP53	ENSG00000103671.8	TRIP4	distant	0.000361381608529743	1.78737782739384e-07
LGG	chr17:7675088	TP53	ENSG00000106078.16	COBL	distant	0.0136180633677026	1.7142882879656e-07
LGG	chr17:7675088	TP53	ENSG00000107223.11	EDF1	distant	0.082114433404676	2.40529136342537e-11
LGG	chr17:7675088	TP53	ENSG00000109220.9	CHIC2	distant	0.252793475580221	7.59672285876557e-18
LGG	chr17:7675088	TP53	ENSG00000109794.12	FAM149A	distant	0.000929632921576192	2.51115460176413e-07
LGG	chr17:7675088	TP53	ENSG00000111012.8	CYP27B1	distant	0.00513815602481486	3.24729497251535e-17
LGG	chr17:7675088	TP53	ENSG00000111196.8	MAGOHB	distant	0.0313501087456356	1.39319426374053e-08
LGG	chr17:7675088	TP53	ENSG00000111639.6	MRPL51	distant	0.0571590613468222	1.0593522289003e-12
LGG	chr17:7675088	TP53	ENSG00000111653.18	ING4	distant	0.0180843762166363	7.01106845953605e-09
LGG	chr17:7675088	TP53	ENSG00000111667.12	USP5	distant	0.128703529487745	2.44472015469496e-08
LGG	chr17:7675088	TP53	ENSG00000111678.9	C12orf57	distant	0.0517710696585817	2.89561308976986e-12
LGG	chr17:7675088	TP53	ENSG00000113282.12	CLINT1	distant	0.0779618189032716	7.06704424175621e-08
LGG	chr17:7675088	TP53	ENSG00000114923.15	SLC4A3	distant	5.59413343370454e-05	2.56704083780278e-07
LGG	chr17:7675088	TP53	ENSG00000116690.10	PRG4	distant	0.263084340959218	7.83561609224011e-10
LGG	chr17:7675088	TP53	ENSG00000117143.12	UAP1	distant	0.212077190189673	8.74147817551498e-08
LGG	chr17:7675088	TP53	ENSG00000117222.12	RBBP5	distant	0.163591899307762	1.89952133732203e-18
LGG	chr17:7675088	TP53	ENSG00000120647.8	CCDC77	distant	2.07007773345904e-05	1.17003167054611e-07
LGG	chr17:7675088	TP53	ENSG00000123427.14	METTL21B	distant	0.195502831580913	5.31274533507279e-12
LGG	chr17:7675088	TP53	ENSG00000123444.12	KBTBD4	distant	0.0121528128979016	2.72173164207856e-12
LGG	chr17:7675088	TP53	ENSG00000125445.9	MRPS7	distant	0.0897968696638185	6.17065420997522e-09
LGG	chr17:7675088	TP53	ENSG00000125743.9	SNRPD2	distant	0.0111696934624404	3.56292544632611e-08
LGG	chr17:7675088	TP53	ENSG00000126749.13	EMG1	distant	0.0488774452155789	1.7314239760985e-10
LGG	chr17:7675088	TP53	ENSG00000127666.9	TICAM1	distant	4.26314947559803e-05	3.391343614494e-08
LGG	chr17:7675088	TP53	ENSG00000128739.19	SNRPN	distant	0.255954022232226	1.78127011161893e-07
LGG	chr17:7675088	TP53	ENSG00000130305.15	NSUN5	distant	0.000107965252763185	5.02184552785307e-09
LGG	chr17:7675088	TP53	ENSG00000130826.14	DKC1	distant	4.92623371761836e-06	2.17702950852399e-07
LGG	chr17:7675088	TP53	ENSG00000132763.13	MMACHC	distant	0.610222668351013	7.01929689081133e-09
LGG	chr17:7675088	TP53	ENSG00000135446.15	CDK4	distant	0.000458406362866366	3.46444166150463e-25
LGG	chr17:7675088	TP53	ENSG00000135452.8	TSPAN31	distant	0.0279789574086291	4.24533080583179e-33
LGG	chr17:7675088	TP53	ENSG00000135720.11	DYNC1LI2	distant	0.159458567369697	3.57438820499625e-17
LGG	chr17:7675088	TP53	ENSG00000135828.10	RNASEL	distant	9.33054984450352e-07	6.15510439754481e-10
LGG	chr17:7675088	TP53	ENSG00000135972.7	MRPS9	distant	0.164598213805141	1.4521593084486e-07
LGG	chr17:7675088	TP53	ENSG00000136930.11	PSMB7	distant	0.0139873048038982	7.59957332689854e-09
LGG	chr17:7675088	TP53	ENSG00000139180.9	NDUFA9	distant	0.435289201662267	1.04640384501753e-07
LGG	chr17:7675088	TP53	ENSG00000139266.5	MARCH9	distant	0.00479373779167944	1.26907522995687e-37
LGG	chr17:7675088	TP53	ENSG00000140538.15	NTRK3	distant	0.366652113980164	2.3606463399512e-07
LGG	chr17:7675088	TP53	ENSG00000141552.16	ANAPC11	distant	0.0897215403222431	6.85694419055663e-10
LGG	chr17:7675088	TP53	ENSG00000142507.8	PSMB6	distant	0.256125305301131	3.68997706956081e-08
LGG	chr17:7675088	TP53	ENSG00000145216.14	FIP1L1	distant	0.174092059085663	2.88704306426436e-09
LGG	chr17:7675088	TP53	ENSG00000146731.9	CCT6A	distant	0.35590201459956	1.17619797418892e-18
LGG	chr17:7675088	TP53	ENSG00000147123.10	NDUFB11	distant	0.103854117943525	7.36103264015064e-10
LGG	chr17:7675088	TP53	ENSG00000149050.8	ZNF214	distant	1.70887776967215e-05	2.85365321303928e-08
LGG	chr17:7675088	TP53	ENSG00000150779.10	TIMM8B	distant	0.00597821842439011	5.02679261400264e-09
LGG	chr17:7675088	TP53	ENSG00000151623.13	NR3C2	distant	0.00139239216401749	1.10195756137862e-07
LGG	chr17:7675088	TP53	ENSG00000151718.14	WWC2	distant	6.08402742597323e-05	4.48331349724791e-11
LGG	chr17:7675088	TP53	ENSG00000152137.5	HSPB8	distant	4.96957630254384e-05	1.01883323719636e-07
LGG	chr17:7675088	TP53	ENSG00000153822.12	KCNJ16	distant	0.0150625028128616	2.87225801789987e-08
LGG	chr17:7675088	TP53	ENSG00000154319.13	FAM167A	distant	4.58707381072047e-05	3.03947319335268e-10
LGG	chr17:7675088	TP53	ENSG00000154655.13	L3MBTL4	distant	2.21188669234432e-09	3.20784902193634e-12
LGG	chr17:7675088	TP53	ENSG00000155008.12	APOOL	distant	0.000211694461382115	9.31498401517038e-10
LGG	chr17:7675088	TP53	ENSG00000155511.16	GRIA1	distant	0.0114335142845796	1.17948206668199e-08
LGG	chr17:7675088	TP53	ENSG00000157214.12	STEAP2	distant	1.88760354482611e-05	1.64191351542259e-08
LGG	chr17:7675088	TP53	ENSG00000159210.8	SNF8	distant	0.084854555634729	1.50385753219542e-10
LGG	chr17:7675088	TP53	ENSG00000159352.14	PSMD4	distant	0.193525390256658	1.06298477197049e-10
LGG	chr17:7675088	TP53	ENSG00000159445.11	THEM4	distant	0.0416563199991207	4.97278774072248e-11
LGG	chr17:7675088	TP53	ENSG00000160200.16	CBS	distant	0.0737369128818024	4.87089604637064e-09
LGG	chr17:7675088	TP53	ENSG00000162755.12	KLHDC9	distant	0.00585442065728348	8.52788813559837e-11
LGG	chr17:7675088	TP53	ENSG00000166226.11	CCT2	distant	0.157815817723102	5.92899011900685e-09
LGG	chr17:7675088	TP53	ENSG00000166922.7	SCG5	distant	0.000633362604409895	7.62542715445322e-09
LGG	chr17:7675088	TP53	ENSG00000166986.11	MARS	distant	0.359910135500583	1.00290553696122e-20
LGG	chr17:7675088	TP53	ENSG00000167244.16	IGF2	distant	0.0109230597401597	5.90651812241135e-18
LGG	chr17:7675088	TP53	ENSG00000167377.16	ZNF23	distant	0.566187022778997	2.20603705253247e-08
LGG	chr17:7675088	TP53	ENSG00000167881.13	SRP68	distant	0.0151090957032181	4.51744094171197e-08
LGG	chr17:7675088	TP53	ENSG00000168904.13	LRRC28	distant	0.120478579023201	5.63772262218227e-08
LGG	chr17:7675088	TP53	ENSG00000171714.10	ANO5	distant	0.000337234609382677	1.71891720045404e-08
LGG	chr17:7675088	TP53	ENSG00000172809.11	RPL38	distant	0.00420150746899183	1.50180823994877e-07
LGG	chr17:7675088	TP53	ENSG00000174529.7	TMEM81	distant	0.0098745993931976	2.39886128127862e-11
LGG	chr17:7675088	TP53	ENSG00000174547.12	MRPL11	distant	0.13903249868102	1.06848735017217e-12
LGG	chr17:7675088	TP53	ENSG00000174886.11	NDUFA11	distant	0.227852338078721	1.93639766999694e-09
LGG	chr17:7675088	TP53	ENSG00000174912.7	METTL15P1	distant	0.00686227194095252	8.27908125226309e-09
LGG	chr17:7675088	TP53	ENSG00000175203.14	DCTN2	distant	0.557259275861987	1.66651992574965e-23
LGG	chr17:7675088	TP53	ENSG00000176049.14	JAKMIP2	distant	0.281347070124752	2.16857849316391e-08
LGG	chr17:7675088	TP53	ENSG00000180815.13	MAP3K15	distant	0.0107187031527583	1.92145276923098e-10
LGG	chr17:7675088	TP53	ENSG00000180992.6	MRPL14	distant	0.289813782318559	2.64280631976244e-09
LGG	chr17:7675088	TP53	ENSG00000182004.11	SNRPE	distant	0.0569272126566857	4.64210743936425e-26
LGG	chr17:7675088	TP53	ENSG00000182132.11	KCNIP1	distant	0.00247657088815773	2.74015749246216e-08
LGG	chr17:7675088	TP53	ENSG00000182195.7	LDOC1	distant	0.247634078663325	5.64197456127287e-15
LGG	chr17:7675088	TP53	ENSG00000182224.10	CYB5D1	local	0.120515095252061	1.67723658635877e-13
LGG	chr17:7675088	TP53	ENSG00000182916.7	TCEAL7	distant	0.941283294140149	1.01056121412923e-10
LGG	chr17:7675088	TP53	ENSG00000183160.8	TMEM119	distant	0.153633825212267	1.91552507058862e-07
LGG	chr17:7675088	TP53	ENSG00000183458.12		distant	0.23936201809566	4.22709433029352e-09
LGG	chr17:7675088	TP53	ENSG00000183684.7	ALYREF	distant	0.00127301725780873	5.58695325147912e-09
LGG	chr17:7675088	TP53	ENSG00000184226.13	PCDH9	distant	0.0155979726144967	2.41324340573718e-09
LGG	chr17:7675088	TP53	ENSG00000184616.8	SPDYE12P	distant	0.327035025812443	9.13406806924239e-08
LGG	chr17:7675088	TP53	ENSG00000184857.7	TMEM186	distant	0.000335897095950268	1.65396007389172e-08
LGG	chr17:7675088	TP53	ENSG00000185737.11	NRG3	distant	0.00168568690002891	1.3005072377059e-11
LGG	chr17:7675088	TP53	ENSG00000186205.11	MARC1	distant	0.000184271100957228	3.80011440801756e-24
LGG	chr17:7675088	TP53	ENSG00000186940.6	CHCHD2P9	distant	0.0188961207921814	1.95386985261684e-18
LGG	chr17:7675088	TP53	ENSG00000196535.13	MYO18A	distant	0.066277246284039	1.93225443425458e-08
LGG	chr17:7675088	TP53	ENSG00000197375.11	SLC22A5	distant	8.96099218898579e-07	5.00069279289289e-09
LGG	chr17:7675088	TP53	ENSG00000198146.4	ZNF770	distant	0.274526480696801	2.02086771787389e-13
LGG	chr17:7675088	TP53	ENSG00000198625.11	MDM4	distant	0.132519587670743	3.48717579260591e-13
LGG	chr17:7675088	TP53	ENSG00000204435.12	CSNK2B	distant	0.153926453619135	4.65645936309884e-09
LGG	chr17:7675088	TP53	ENSG00000204767.3	FAM196B	distant	0.000282598640023871	5.18100771046017e-14
LGG	chr17:7675088	TP53	ENSG00000204842.13	ATXN2	distant	0.00991676003638727	9.17051954343369e-09
LGG	chr17:7675088	TP53	ENSG00000204963.5	PCDHA7	distant	0.0650478487401035	2.93879694725375e-12
LGG	chr17:7675088	TP53	ENSG00000214087.7	ARL16	distant	0.00352956584866911	1.75470381347637e-11
LGG	chr17:7675088	TP53	ENSG00000215256.3	DHRS4-AS1	distant	0.0205735460984071	1.22908284230306e-08
LGG	chr17:7675088	TP53	ENSG00000218418.2		distant	0.134820317250508	4.60149787555055e-14
LGG	chr17:7675088	TP53	ENSG00000218739.8	CEBPZOS	distant	0.0654758805277814	1.27002123593796e-11
LGG	chr17:7675088	TP53	ENSG00000221983.6	UBA52	distant	0.0199215566206486	2.80529455092398e-11
LGG	chr17:7675088	TP53	ENSG00000224078.11	SNHG14	distant	0.626369528121875	3.24254136085985e-13
LGG	chr17:7675088	TP53	ENSG00000225663.6	MCRIP1	distant	0.466089730438397	9.25845041622424e-09
LGG	chr17:7675088	TP53	ENSG00000226958.1	NA	distant	0.508694721324844	1.06103560474812e-12
LGG	chr17:7675088	TP53	ENSG00000228906.1		distant	0.0283534524533452	6.36643280065533e-13
LGG	chr17:7675088	TP53	ENSG00000229151.1		distant	0.0150687243087829	1.26576921457452e-09
LGG	chr17:7675088	TP53	ENSG00000229419.1	RALGAPA1P1	distant	0.208708997443851	6.8353727769904e-15
LGG	chr17:7675088	TP53	ENSG00000230555.2		distant	0.122935153769849	7.01130738720517e-10
LGG	chr17:7675088	TP53	ENSG00000232630.1	PRPS1P2	distant	0.183098163045163	7.55067683647893e-13
LGG	chr17:7675088	TP53	ENSG00000233006.5		distant	1.28838678979088e-05	2.32458968598313e-12
LGG	chr17:7675088	TP53	ENSG00000233121.1	VN1R20P	distant	0.000151528076343719	7.59392774432772e-08
LGG	chr17:7675088	TP53	ENSG00000233382.6	NKAPP1	distant	0.143795437650357	2.47972537613407e-11
LGG	chr17:7675088	TP53	ENSG00000235400.1		distant	0.5789273674002	4.86798773293621e-13
LGG	chr17:7675088	TP53	ENSG00000238018.2		distant	0.439412013255355	3.1290872603338e-10
LGG	chr17:7675088	TP53	ENSG00000239672.6	NME1	distant	0.00425048415978095	3.03771897401442e-09
LGG	chr17:7675088	TP53	ENSG00000240184.5	PCDHGC3	distant	0.0487318768448692	9.0893945172776e-12
LGG	chr17:7675088	TP53	ENSG00000243069.6	ARHGEF26-AS1	distant	0.322787850263382	3.19167039973384e-08
LGG	chr17:7675088	TP53	ENSG00000246379.5		distant	0.00443207674572171	5.25186220520252e-09
LGG	chr17:7675088	TP53	ENSG00000246731.2		distant	0.00125948823579637	6.64197698309625e-11
LGG	chr17:7675088	TP53	ENSG00000247516.4	MIR4458HG	distant	0.0557678361159005	1.13800233521714e-23
LGG	chr17:7675088	TP53	ENSG00000250241.4		distant	0.749274446722449	6.93599423224198e-08
LGG	chr17:7675088	TP53	ENSG00000250486.3	FAM218A	distant	0.000223401025111493	6.75826599311629e-24
LGG	chr17:7675088	TP53	ENSG00000254415.3	SIGLEC14	distant	0.672754081067113	8.44810555450447e-22
LGG	chr17:7675088	TP53	ENSG00000255670.1		distant	0.188571378621099	2.51758775615986e-11
LGG	chr17:7675088	TP53	ENSG00000256968.1	SNRPEP2	distant	0.431059672939489	2.5210797662555e-11
LGG	chr17:7675088	TP53	ENSG00000259705.1		distant	0.51367294037158	1.3719159868205e-11
LGG	chr17:7675088	TP53	ENSG00000260404.2		distant	0.431258285678978	1.33991011222389e-10
LGG	chr17:7675088	TP53	ENSG00000263597.1	MIR3936	distant	0.00249426457727265	3.48165569058922e-09
LGG	chr17:7675088	TP53	ENSG00000266947.1		distant	0.320365663195262	5.71247401577606e-12
LGG	chr17:7675088	TP53	ENSG00000267023.4	LRRC37A16P	distant	0.0499241548581859	6.49312141303719e-08
LGG	chr17:7675088	TP53	ENSG00000267325.1	LINC01415	distant	0.195642527803126	2.3281148933142e-08
LGG	chr17:7675088	TP53	ENSG00000267809.1	NDUFV2P1	distant	0.676111549019745	3.15455216568396e-11
LGG	chr17:7675088	TP53	ENSG00000269374.1		distant	0.162415502906755	1.64164595863077e-08
LGG	chr17:7675088	TP53	ENSG00000271721.1	NA	distant	0.0183939875079248	1.28927775122844e-12
LGG	chr17:7675088	TP53	ENSG00000272372.1		distant	0.186311557916689	9.2429109131873e-09
LGG	chr17:7675088	TP53	ENSG00000272869.4		distant	0.259363392712492	2.57713144555148e-08
LGG	chr17:7675088	TP53	ENSG00000274471.1		distant	0.248105581108244	5.53800916299197e-22
LGG	chr17:7675088	TP53	ENSG00000276141.3	WHAMMP3	distant	1.27531273427726e-05	2.67925483894612e-08
LGG	chr17:7675088	TP53	ENSG00000277200.1		distant	0.100237112522766	1.70265815587065e-07
LGG	chr17:7675088	TP53	ENSG00000277449.1	CEBPB-AS1	distant	0.000585431745873127	1.92445692523072e-07
LGG	chr17:7675088	TP53	ENSG00000277791.3	PSMB3	distant	0.169926999264923	1.07868870607418e-09
LGG	chr17:7675088	TP53	ENSG00000278847.1		distant	0.745872969810362	1.10753726917327e-12
LGG	chr17:7675088	TP53	ENSG00000279400.1		distant	0.263565514800494	8.15184788795283e-10
LGG	chr17:7675088	TP53	ENSG00000281392.1	LINC00506	distant	0.0864454281044436	1.26424683966712e-08
LGG	chr19:42287605	CIC	ENSG00000066827.14	ZFAT	distant	0.274927758259179	4.84670953159076e-13
LGG	chr19:42287605	CIC	ENSG00000154518.8	ATP5G3	distant	0.0128994616569031	6.16038146789226e-12
LGG	chr19:42287605	CIC	ENSG00000185104.18	FAF1	distant	0.0345862711239578	1.14626811390321e-16
LGG	chr19:42287605	CIC	ENSG00000218739.8	CEBPZOS	distant	0.110082032883627	8.41439057748436e-10
LGG	chr19:42287605	CIC	ENSG00000223825.5	DAZAP2P1	distant	0.00516063294341324	2.38022979596551e-10
LGG	chr19:42287605	CIC	ENSG00000224078.11	SNHG14	distant	0.266615445884891	1.37956012877008e-09
LGG	chr19:42287605	CIC	ENSG00000253731.2	PCDHGA6	distant	0.0184417110777901	2.97709320388114e-11
LGG	chr19:42287605	CIC	ENSG00000275464.2		distant	0.143743678852487	5.0137482428898e-34
LGG	chr19:42287605	CIC	ENSG00000278847.1		distant	0.0457851877311912	5.0572361560777e-10
LIHC	chr3:41224633	CTNNB1	ENSG00000006042.10	TMEM98	distant	0.0461705943282341	2.17677958195789e-08
LIHC	chr3:41224633	CTNNB1	ENSG00000050327.13	ARHGEF5	distant	0.0705401962543883	2.78436392535337e-21
LIHC	chr3:41224633	CTNNB1	ENSG00000067606.14	PRKCZ	distant	0.192964427838615	2.47345335966672e-11
LIHC	chr3:41224633	CTNNB1	ENSG00000082196.19	C1QTNF3	distant	0.0109988221534738	1.19358603911079e-07
LIHC	chr3:41224633	CTNNB1	ENSG00000101049.13	SGK2	distant	0.98743734775582	1.01001176860461e-11
LIHC	chr3:41224633	CTNNB1	ENSG00000105699.15	LSR	distant	0.0852772669368815	1.03393746124882e-13
LIHC	chr3:41224633	CTNNB1	ENSG00000126970.14	ZC4H2	distant	0.0325317097349295	4.73463647153253e-08
LIHC	chr3:41224633	CTNNB1	ENSG00000130024.13	PHF10	distant	0.722033721162582	3.24151064130658e-07
LIHC	chr3:41224633	CTNNB1	ENSG00000131941.6	RHPN2	distant	0.0105382668829037	5.82094595039123e-17
LIHC	chr3:41224633	CTNNB1	ENSG00000134709.9	HOOK1	distant	0.660082127859005	2.79266795483249e-09
LIHC	chr3:41224633	CTNNB1	ENSG00000142273.9	CBLC	distant	0.117308736572742	2.42629657364494e-09
LIHC	chr3:41224633	CTNNB1	ENSG00000147676.12	MAL2	distant	0.113513694190892	1.25059480773219e-07
LIHC	chr3:41224633	CTNNB1	ENSG00000154655.13	L3MBTL4	distant	0.0122356565361574	3.04942095099229e-07
LIHC	chr3:41224633	CTNNB1	ENSG00000156968.8	MPV17L	distant	0.242034401082924	5.59233668693676e-07
LIHC	chr3:41224633	CTNNB1	ENSG00000162627.15	SNX7	distant	0.465232521077293	6.43530535251305e-08
LIHC	chr3:41224633	CTNNB1	ENSG00000184731.5	FAM110C	distant	0.0124677497698858	1.05502647689441e-13
LIHC	chr3:41224633	CTNNB1	ENSG00000204610.11	TRIM15	distant	0.156904933387633	7.55475398859346e-09
LIHC	chr3:41224633	CTNNB1	ENSG00000218283.2	MORF4L1P1	distant	0.165326244938846	3.03943821204486e-11
LIHC	chr3:41224633	CTNNB1	ENSG00000235142.6		distant	0.0880024533362094	5.67262949358701e-19
LIHC	chr3:41224633	CTNNB1	ENSG00000244607.4	CCDC13	distant	0.0499490781269947	4.55106809152358e-11
LIHC	chr3:41224633	CTNNB1	ENSG00000269556.6	TMEM185A	distant	0.193257844384769	3.90970503648238e-11
LIHC	chr3:41224633	CTNNB1	ENSG00000275410.3	HNF1B	distant	0.12149406930161	9.67487034334738e-08
LIHC	chr17:7674216	TP53	ENSG00000009950.14	MLXIPL	distant	0.000758605814505063	6.06493165669963e-08
LIHC	chr17:7674216	TP53	ENSG00000012504.12	NR1H4	distant	1.30399960807148e-06	7.32184838129066e-15
LIHC	chr17:7674216	TP53	ENSG00000021852.11	C8B	distant	0.00257633148665936	8.74555524509885e-09
LIHC	chr17:7674216	TP53	ENSG00000057593.12	F7	distant	0.000199057242588697	2.19740517653735e-08
LIHC	chr17:7674216	TP53	ENSG00000060566.12	CREB3L3	distant	0.0181856985618993	1.11075722046581e-07
LIHC	chr17:7674216	TP53	ENSG00000065361.13	ERBB3	distant	0.0145840049849811	3.92524342187696e-08
LIHC	chr17:7674216	TP53	ENSG00000066248.13	NGEF	distant	0.000190152376963851	9.53663344346258e-12
LIHC	chr17:7674216	TP53	ENSG00000069535.13	MAOB	distant	0.0290138200521881	5.84245849704019e-09
LIHC	chr17:7674216	TP53	ENSG00000080618.12	CPB2	distant	0.00145825302464915	1.90660664883395e-09
LIHC	chr17:7674216	TP53	ENSG00000084674.12	APOB	distant	0.00076922413560097	2.60113993450879e-16
LIHC	chr17:7674216	TP53	ENSG00000086696.9	HSD17B2	distant	1.03052745984079e-05	4.59001022309619e-10
LIHC	chr17:7674216	TP53	ENSG00000088926.12	F11	distant	0.00310995773478289	1.40961558307094e-07
LIHC	chr17:7674216	TP53	ENSG00000090534.16	THPO	distant	0.0196575778830779	4.07789540653054e-12
LIHC	chr17:7674216	TP53	ENSG00000090686.14	USP48	distant	3.58937140673449e-06	3.60885410432289e-07
LIHC	chr17:7674216	TP53	ENSG00000091583.9	APOH	distant	0.011258074946701	3.42049315962346e-10
LIHC	chr17:7674216	TP53	ENSG00000099937.9	SERPIND1	distant	0.00786845398023037	1.75397885213585e-18
LIHC	chr17:7674216	TP53	ENSG00000100665.10	SERPINA4	distant	0.0274266721329169	1.01797656023881e-11
LIHC	chr17:7674216	TP53	ENSG00000101049.13	SGK2	distant	0.00358392565759988	1.97535881078109e-07
LIHC	chr17:7674216	TP53	ENSG00000101076.15	HNF4A	distant	0.00835597645896125	2.15801575975302e-11
LIHC	chr17:7674216	TP53	ENSG00000103067.10	ESRP2	distant	0.0743745699189533	1.76895705475094e-07
LIHC	chr17:7674216	TP53	ENSG00000103449.10	SALL1	distant	0.000291222810644278	1.63631441952234e-08
LIHC	chr17:7674216	TP53	ENSG00000105707.12	HPN	distant	1.98665800037564e-05	6.33413261046326e-14
LIHC	chr17:7674216	TP53	ENSG00000106327.11	TFR2	distant	0.0232943815723518	7.80633854526682e-07
LIHC	chr17:7674216	TP53	ENSG00000106804.7	C5	distant	0.000980069955414654	1.46312209113768e-07
LIHC	chr17:7674216	TP53	ENSG00000106927.10	AMBP	distant	5.23482752353528e-05	8.63308193859093e-12
LIHC	chr17:7674216	TP53	ENSG00000109072.12	VTN	distant	0.0017648071654082	6.98360019799863e-10
LIHC	chr17:7674216	TP53	ENSG00000110243.10	APOA5	distant	0.000511957963231224	3.41118045777384e-07
LIHC	chr17:7674216	TP53	ENSG00000110245.10	APOC3	distant	0.00119422885373723	3.52678061538293e-10
LIHC	chr17:7674216	TP53	ENSG00000113889.10	KNG1	distant	0.00093811028500861	5.68240423630368e-07
LIHC	chr17:7674216	TP53	ENSG00000113924.10	HGD	distant	8.85107494988127e-05	2.39264358811987e-08
LIHC	chr17:7674216	TP53	ENSG00000114771.12	AADAC	distant	0.00888513390646575	8.04863730872732e-08
LIHC	chr17:7674216	TP53	ENSG00000115718.16	PROC	distant	0.00534585964589942	1.00184411405509e-08
LIHC	chr17:7674216	TP53	ENSG00000122194.17	PLG	distant	0.0382302242760682	2.71062150415158e-08
LIHC	chr17:7674216	TP53	ENSG00000123838.9	C4BPA	distant	0.000169695392288488	1.44581841378709e-07
LIHC	chr17:7674216	TP53	ENSG00000123843.11	C4BPB	distant	0.000437197106537968	5.6140019438019e-12
LIHC	chr17:7674216	TP53	ENSG00000125730.15	C3	distant	0.0270720891387956	4.39447716526442e-07
LIHC	chr17:7674216	TP53	ENSG00000125798.13	FOXA2	distant	0.0224073462437926	8.6968352095961e-09
LIHC	chr17:7674216	TP53	ENSG00000127423.9	AUNIP	distant	4.49892114336626e-07	6.42089904990824e-08
LIHC	chr17:7674216	TP53	ENSG00000129514.5	FOXA1	distant	0.0575829753091901	1.78546200191816e-07
LIHC	chr17:7674216	TP53	ENSG00000130545.14	CRB3	distant	0.00669328247062217	2.10138122783289e-10
LIHC	chr17:7674216	TP53	ENSG00000131061.12	ZNF341	distant	0.0433382468548309	2.59550677120766e-08
LIHC	chr17:7674216	TP53	ENSG00000132703.3	APCS	distant	0.00316667932620062	8.61634049646362e-07
LIHC	chr17:7674216	TP53	ENSG00000132740.7	IGHMBP2	distant	0.0976160206884896	7.67146265380473e-07
LIHC	chr17:7674216	TP53	ENSG00000132855.4	ANGPTL3	distant	4.25969773329521e-05	8.13588269132847e-12
LIHC	chr17:7674216	TP53	ENSG00000136881.10	BAAT	distant	0.00151083419996936	5.19179340760806e-09
LIHC	chr17:7674216	TP53	ENSG00000138138.12	ATAD1	distant	0.0227924258357313	8.43738997977787e-08
LIHC	chr17:7674216	TP53	ENSG00000138207.11	RBP4	distant	0.000672024786581366	8.80989081873264e-12
LIHC	chr17:7674216	TP53	ENSG00000138308.5	PLA2G12B	distant	0.00755905583883044	2.10065050237945e-17
LIHC	chr17:7674216	TP53	ENSG00000140093.8	SERPINA10	distant	0.00363302208617393	9.13941225419568e-12
LIHC	chr17:7674216	TP53	ENSG00000141505.10	ASGR1	local	0.000557722954653176	1.12194618863795e-14
LIHC	chr17:7674216	TP53	ENSG00000143278.3	F13B	distant	0.00111430965594105	3.92224124470975e-09
LIHC	chr17:7674216	TP53	ENSG00000145321.11	GC	distant	0.00540861130889763	1.17040058112141e-10
LIHC	chr17:7674216	TP53	ENSG00000148584.13	A1CF	distant	0.0162809235356147	1.07849262698618e-13
LIHC	chr17:7674216	TP53	ENSG00000149716.11	ORAOV1	distant	4.59143901258568e-06	1.65418968000416e-21
LIHC	chr17:7674216	TP53	ENSG00000151224.11	MAT1A	distant	9.52031552777385e-06	1.4040229765829e-10
LIHC	chr17:7674216	TP53	ENSG00000151655.16	ITIH2	distant	0.00469731035676046	4.69659712498646e-10
LIHC	chr17:7674216	TP53	ENSG00000154639.17	CXADR	distant	0.000332725833915763	6.76216943656842e-08
LIHC	chr17:7674216	TP53	ENSG00000160862.11	AZGP1	distant	0.00034503759241085	1.22875708387321e-07
LIHC	chr17:7674216	TP53	ENSG00000160867.13	FGFR4	distant	0.0776547421563205	5.17116946787189e-09
LIHC	chr17:7674216	TP53	ENSG00000161944.15	ASGR2	local	1.90477092169143e-05	1.45247379407203e-14
LIHC	chr17:7674216	TP53	ENSG00000163581.12	SLC2A2	distant	0.00181587384769611	3.25914626708582e-09
LIHC	chr17:7674216	TP53	ENSG00000163631.15	ALB	distant	0.00024297878920885	2.65923681705919e-13
LIHC	chr17:7674216	TP53	ENSG00000164690.6	SHH	distant	8.06190914290301e-07	2.47824266567794e-11
LIHC	chr17:7674216	TP53	ENSG00000165828.12	PRAP1	distant	0.000197010622014235	3.36005425107982e-07
LIHC	chr17:7674216	TP53	ENSG00000166508.16	MCM7	distant	1.14994631800246e-05	6.61678955279638e-07
LIHC	chr17:7674216	TP53	ENSG00000167711.12	SERPINF2	distant	0.00840703198806996	6.99345718381968e-07
LIHC	chr17:7674216	TP53	ENSG00000169562.9	GJB1	distant	0.000124699266829724	6.70494152968703e-15
LIHC	chr17:7674216	TP53	ENSG00000169903.6	TM4SF4	distant	0.00239441405803153	4.65736867358025e-09
LIHC	chr17:7674216	TP53	ENSG00000170099.5	SERPINA6	distant	1.11790362105006e-05	2.21846007656871e-12
LIHC	chr17:7674216	TP53	ENSG00000171557.15	FGG	distant	0.000391888956673617	9.99057194296683e-10
LIHC	chr17:7674216	TP53	ENSG00000171560.13	FGA	distant	8.2535103789444e-05	2.2754598101655e-12
LIHC	chr17:7674216	TP53	ENSG00000171564.10	FGB	distant	0.00176883412418182	6.89497306841053e-10
LIHC	chr17:7674216	TP53	ENSG00000171759.7	PAH	distant	3.33635912002393e-05	3.61874515646065e-16
LIHC	chr17:7674216	TP53	ENSG00000171824.12	EXOSC10	distant	6.68246045158384e-06	5.38418122161701e-07
LIHC	chr17:7674216	TP53	ENSG00000174567.7	GOLT1A	distant	9.72473228777971e-05	1.04017059485985e-11
LIHC	chr17:7674216	TP53	ENSG00000174827.12	PDZK1	distant	0.000800314721173332	3.92953864624152e-10
LIHC	chr17:7674216	TP53	ENSG00000175311.6	ANKS4B	distant	0.0306743083529447	5.03267683603221e-09
LIHC	chr17:7674216	TP53	ENSG00000176919.10	C8G	distant	6.77906380327535e-06	4.4602916175813e-10
LIHC	chr17:7674216	TP53	ENSG00000178401.13	DNAJC22	distant	0.000468291469751344	1.13430832549291e-10
LIHC	chr17:7674216	TP53	ENSG00000178772.6	CPN2	distant	0.00532501784165974	2.61928464938348e-14
LIHC	chr17:7674216	TP53	ENSG00000180210.13	F2	distant	0.0021829451239649	3.28739856561436e-16
LIHC	chr17:7674216	TP53	ENSG00000186529.13	CYP4F3	distant	0.00173136746718022	9.9968386772877e-08
LIHC	chr17:7674216	TP53	ENSG00000197249.11	SERPINA1	distant	2.35429987274519e-05	1.27195276093427e-13
LIHC	chr17:7674216	TP53	ENSG00000197763.11	TXNRD3	distant	1.89630122096591e-08	9.24840112987436e-09
LIHC	chr17:7674216	TP53	ENSG00000224916.7	APOC4-APOC2	distant	0.0469478794070988	2.58532874109186e-12
LIHC	chr17:7674216	TP53	ENSG00000225972.1	MTND1P23	distant	0.0134594746505235	6.04933189563908e-24
LIHC	chr17:7674216	TP53	ENSG00000243649.7	CFB	distant	5.0487264048782e-05	3.82436392717602e-07
LIHC	chr17:7674216	TP53	ENSG00000244414.5	CFHR1	distant	0.00103513149448814	2.7996579898328e-07
LIHC	chr17:7674216	TP53	ENSG00000256162.2	SMLR1	distant	0.00295852361662323	2.51424731131346e-07
LIHC	chr17:7674216	TP53	ENSG00000256340.7	ABCC6P1	distant	0.0190242954714808	2.99713913985297e-10
LIHC	chr17:7674216	TP53	ENSG00000259974.2	LINC00261	distant	0.00188775463017183	1.62977381968589e-09
LIHC	chr17:7674216	TP53	ENSG00000261012.2		distant	3.51312612550368e-05	3.34467089725407e-11
LIHC	chr17:7674216	TP53	ENSG00000275234.1		distant	0.0141536438701123	3.40375325675512e-09
LIHC	chr17:7674216	TP53	ENSG00000275718.1	CCL15	distant	0.00748261402433016	4.49596558939976e-10
LUAD	chr3:179218303	PIK3CA	ENSG00000275410.3	HNF1B	distant	5.58027392908624e-07	3.91484204588883e-08
LUAD	chr7:55191822	EGFR	ENSG00000006007.10	GDE1	distant	1.7011278527813e-07	1.67975178920022e-07
LUAD	chr7:55191822	EGFR	ENSG00000070950.8	RAD18	distant	5.52033743570755e-08	4.84070796696889e-08
LUAD	chr7:55191822	EGFR	ENSG00000078808.15	SDF4	distant	1.82231036600586e-07	1.55261261560155e-07
LUAD	chr7:55191822	EGFR	ENSG00000080608.9	PUM3	distant	1.51785815821533e-07	1.27227850159239e-07
LUAD	chr7:55191822	EGFR	ENSG00000090581.8	GNPTG	distant	5.39011970193078e-08	4.48764787936496e-08
LUAD	chr7:55191822	EGFR	ENSG00000095787.20	WAC	distant	2.29723602402249e-07	2.20858724311487e-07
LUAD	chr7:55191822	EGFR	ENSG00000100373.8	UPK3A	distant	6.17952855211347e-07	5.52226200638418e-07
LUAD	chr7:55191822	EGFR	ENSG00000103415.10	HMOX2	distant	2.17936613570444e-12	1.81019070965026e-12
LUAD	chr7:55191822	EGFR	ENSG00000106537.7	TSPAN13	distant	3.66366820240592e-07	3.37206554289142e-07
LUAD	chr7:55191822	EGFR	ENSG00000107951.11	MTPAP	distant	7.39206338318225e-09	6.61310221748889e-09
LUAD	chr7:55191822	EGFR	ENSG00000114248.8	LRRC31	distant	1.745635599491e-07	1.76207982549744e-07
LUAD	chr7:55191822	EGFR	ENSG00000115850.8	LCT	distant	2.82303339331043e-07	2.33254354186886e-07
LUAD	chr7:55191822	EGFR	ENSG00000122644.11	ARL4A	distant	1.74922655675787e-07	1.70686006810297e-07
LUAD	chr7:55191822	EGFR	ENSG00000135486.16	HNRNPA1	distant	5.50657338894585e-07	5.41506368617267e-07
LUAD	chr7:55191822	EGFR	ENSG00000136891.12	TEX10	distant	3.16226034169368e-08	3.03830108013831e-08
LUAD	chr7:55191822	EGFR	ENSG00000142687.16	KIAA0319L	distant	2.76066095750417e-07	2.58670160777461e-07
LUAD	chr7:55191822	EGFR	ENSG00000146700.8	SSC4D	distant	6.38445401942202e-08	6.22400573803274e-08
LUAD	chr7:55191822	EGFR	ENSG00000154975.12	CA10	distant	7.91915726651583e-08	2.52531993442513e-08
LUAD	chr7:55191822	EGFR	ENSG00000162873.13	KLHDC8A	distant	1.33698047914735e-08	1.31896120097361e-08
LUAD	chr7:55191822	EGFR	ENSG00000164458.8	T	distant	5.65866220351115e-08	4.8319875856649e-08
LUAD	chr7:55191822	EGFR	ENSG00000169919.15	GUSB	distant	4.49929104208546e-08	3.75876893909408e-08
LUAD	chr7:55191822	EGFR	ENSG00000170367.4	CST5	distant	3.78523905903224e-07	3.55709382954992e-07
LUAD	chr7:55191822	EGFR	ENSG00000182185.17	RAD51B	distant	4.32330096739525e-07	3.67835832868304e-07
LUAD	chr7:55191822	EGFR	ENSG00000182973.17	CNOT10	distant	1.51249215614901e-08	1.3849713522955e-08
LUAD	chr7:55191822	EGFR	ENSG00000198000.10	NOL8	distant	2.34480844358985e-07	2.24422943810598e-07
LUAD	chr7:55191822	EGFR	ENSG00000224259.4	LINC01133	distant	6.05187475106542e-07	6.08791075800331e-07
LUAD	chr7:55191822	EGFR	ENSG00000229116.2		distant	1.34530630018901e-07	1.35053555655137e-07
LUAD	chr7:55191822	EGFR	ENSG00000233834.5		distant	5.5730706932245e-07	4.81167346810935e-07
LUAD	chr7:55191822	EGFR	ENSG00000249307.4	LINC01088	distant	1.69517045702324e-07	1.4160659063554e-07
LUAD	chr7:55191822	EGFR	ENSG00000255462.1		distant	4.48716088603214e-08	4.12233542255603e-08
LUAD	chr7:55191822	EGFR	ENSG00000262185.1		distant	1.90646626496736e-07	1.26412206247508e-07
LUAD	chr7:140753336	BRAF	ENSG00000055208.16	TAB2	distant	1.24054245091086e-07	1.09109481979664e-07
LUAD	chr7:140753336	BRAF	ENSG00000111144.8	LTA4H	distant	1.45930796850375e-07	1.25782030624143e-07
LUAD	chr7:140753336	BRAF	ENSG00000112305.13	SMAP1	distant	8.27462219234886e-08	7.11938901138222e-08
LUAD	chr7:140753336	BRAF	ENSG00000130340.13	SNX9	distant	1.58745610565695e-07	1.37335145382277e-07
LUAD	chr7:140753336	BRAF	ENSG00000138606.18	SHF	distant	1.86670265545982e-07	1.69377693571014e-07
LUAD	chr7:140753336	BRAF	ENSG00000198585.10	NUDT16	distant	3.83995443227526e-07	3.33766750017476e-07
LUAD	chr7:140753336	BRAF	ENSG00000245146.5	LINC01024	distant	5.75237403894967e-11	4.59899250675618e-11
LUAD	chr7:140753336	BRAF	ENSG00000269982.1		distant	6.76448792572554e-07	6.05506419259478e-07
LUAD	chr12:25245348	KRAS	ENSG00000072062.12	PRKACA	distant	0.147991765317778	3.39219622284294e-07
LUAD	chr12:25245348	KRAS	ENSG00000106560.9	GIMAP2	distant	5.14168142712677e-05	1.34961844262366e-07
LUAD	chr12:25245348	KRAS	ENSG00000136167.12	LCP1	distant	2.26737604184127e-05	5.63842589417053e-07
LUAD	chr12:25245348	KRAS	ENSG00000137462.6	TLR2	distant	7.41595556599011e-05	3.49308928110616e-07
LUAD	chr12:25245348	KRAS	ENSG00000139970.15	RTN1	distant	1.32241270594389e-05	1.80648780381335e-08
LUAD	chr12:25245348	KRAS	ENSG00000141968.6	VAV1	distant	0.000876416929874954	1.15848576966415e-07
LUAD	chr12:25245348	KRAS	ENSG00000157303.9	SUSD3	distant	0.000198183234112691	5.04555302647977e-07
LUAD	chr12:25245348	KRAS	ENSG00000160284.13	SPATC1L	distant	0.0343983373494976	1.49010244271451e-07
LUAD	chr12:25245348	KRAS	ENSG00000165025.13	SYK	distant	0.00053067190857549	2.62955925072529e-07
LUAD	chr12:25245348	KRAS	ENSG00000166199.11	ALKBH3	distant	0.000226282938388848	1.90342579803008e-08
LUAD	chr12:25245348	KRAS	ENSG00000167850.3	CD300C	distant	2.30704886013183e-05	8.95046239622078e-08
LUAD	chr12:25245348	KRAS	ENSG00000168298.5	HIST1H1E	distant	0.0183723892794966	1.78852449876136e-07
LUAD	chr12:25245348	KRAS	ENSG00000168958.18	MFF	distant	0.000517298029278266	2.66263290507233e-08
LUAD	chr12:25245348	KRAS	ENSG00000171951.4	SCG2	distant	0.0620974223360727	1.21460371974197e-07
LUAD	chr12:25245348	KRAS	ENSG00000182179.9	UBA7	distant	0.000403202576717132	2.04404890377955e-08
LUAD	chr12:25245348	KRAS	ENSG00000196511.12	TPK1	distant	0.000514117714396594	3.12312917368819e-07
LUAD	chr12:25245348	KRAS	ENSG00000200087.1	SNORA73B	distant	0.996141836649011	9.78202735318503e-11
LUAD	chr12:25245348	KRAS	ENSG00000202198.1	RN7SK	distant	0.478208776503334	1.10681490128924e-13
LUAD	chr12:25245348	KRAS	ENSG00000212232.1	SNORD17	distant	0.679241826477916	5.98329511630148e-11
LUAD	chr12:25245348	KRAS	ENSG00000233056.2	ERVH48-1	distant	0.0037553275738328	1.71272135625172e-08
LUAD	chr12:25245348	KRAS	ENSG00000244509.3	APOBEC3C	distant	0.000109192713311985	2.89737313697265e-07
LUAD	chr12:25245348	KRAS	ENSG00000254415.3	SIGLEC14	distant	0.108146663580502	1.90359220566814e-12
LUAD	chr12:25245348	KRAS	ENSG00000263740.2	RN7SL4P	distant	0.834721312011119	2.45238534273596e-09
LUAD	chr12:25245348	KRAS	ENSG00000266094.5	RASSF5	distant	0.000172564766281207	1.90630605700422e-07
LUAD	chr12:25245348	KRAS	ENSG00000274012.1	RN7SL2	distant	0.418348972634785	5.29631457362917e-09
LUSC	chr2:177234217	NFE2L2	ENSG00000164112.11	TMEM155	distant	9.76267907025018e-08	6.72626741316035e-08
LUSC	chr17:7674229	TP53	ENSG00000131748.14	STARD3	distant	2.41755564614837e-05	1.3592980719407e-11
SKCM	chr1:7803123	PER3	ENSG00000006757.10	PNPLA4	distant	2.3183272747709e-10	1.89742930418233e-10
SKCM	chr1:248022308	OR2L5	ENSG00000003056.6	M6PR	distant	7.30205852115491e-09	5.99867436695476e-09
SKCM	chr2:137057194	THSD7B	ENSG00000135457.8	TFCP2	distant	3.56602724547816e-07	1.54413609849542e-35
SKCM	chr2:137057194	THSD7B	ENSG00000185686.16	PRAME	distant	0.714038775510054	3.48536384113206e-09
SKCM	chr2:208248389	IDH1	ENSG00000101460.11	MAP1LC3A	distant	4.00656027644671e-09	1.08137093236206e-08
SKCM	chr2:208248389	IDH1	ENSG00000142694.6	EVA1B	distant	8.89028788330097e-09	1.7914085735021e-09
SKCM	chr2:208248389	IDH1	ENSG00000165175.14	MID1IP1	distant	1.10565111404405e-09	2.55886641006073e-11
SKCM	chr3:17185183	TBC1D5	ENSG00000230798.4	FOXD3-AS1	distant	3.18744470481843e-06	1.52974142791389e-09
SKCM	chr3:17185183	TBC1D5	ENSG00000231789.2	PIK3CD-AS2	distant	5.06604387660812e-09	4.22233273865534e-09
SKCM	chr4:70409701	PROL1	ENSG00000143061.16	IGSF3	distant	5.14002298552439e-11	2.09982837109153e-09
SKCM	chr6:29044812	OR2W1	ENSG00000230424.1		distant	6.89322864232698e-09	5.74572486505524e-09
SKCM	chr6:55263802	HCRTR2	ENSG00000185973.9	TMLHE	distant	0.0449060854006931	4.43278863373461e-12
SKCM	chr6:130441715	TMEM200A	ENSG00000182013.16	PNMAL1	distant	2.95458390002946e-06	9.72388203271149e-10
SKCM	chr7:82915294	PCLO	ENSG00000123562.15	MORF4L2	distant	0.00177634606618165	2.53934641541813e-09
SKCM	chr7:82915294	PCLO	ENSG00000166681.12	BEX3	distant	0.00513280244686523	6.29566172313744e-09
SKCM	chr7:82915294	PCLO	ENSG00000230798.4	FOXD3-AS1	distant	0.273592654584608	8.27637273908051e-13
SKCM	chr7:140753337	BRAF	ENSG00000122783.15	C7orf49	distant	6.9197936379552e-09	1.9618847095649e-09
SKCM	chr7:142400196	TRBV10-1	ENSG00000230798.4	FOXD3-AS1	distant	2.55830237020379e-09	2.14217768050843e-09
SKCM	chr7:144074227	OR2A25	ENSG00000281501.1	SEPSECS-AS1	distant	6.32935971535055e-12	5.00547234800032e-12
SKCM	chr7:150520068	GIMAP7	ENSG00000143632.13	ACTA1	distant	2.2070465490986e-11	1.76632996313089e-11
SKCM	chr9:21971018	CDKN2A	ENSG00000099810.17	MTAP	local	0.967363438928717	3.77716772483737e-10
SKCM	chr9:21971018	CDKN2A	ENSG00000138138.12	ATAD1	distant	0.0197970897192306	2.08739173691269e-10
SKCM	chr9:21971018	CDKN2A	ENSG00000188352.11	FOCAD	local	0.633583457241052	1.06348060379807e-09
SKCM	chr9:21971018	CDKN2A	ENSG00000198642.6	KLHL9	local	0.433212891180817	5.27509282774902e-17
SKCM	chr9:128276245	SWI5	ENSG00000148225.14	WDR31	distant	0.584137072108502	4.83567891508556e-12
SKCM	chr10:37219097	ANKRD30A	ENSG00000124570.16	SERPINB6	distant	0.00336006655854449	3.66135126751975e-10
SKCM	chr10:94781836	CYP2C19	ENSG00000250317.7	SMIM20	distant	5.52214414016381e-06	5.36439067419437e-11
SKCM	chr10:94781836	CYP2C19	ENSG00000275464.2		distant	0.0804306376274218	5.70414785302125e-16
SKCM	chr10:124046017	CHST15	ENSG00000260027.4	HOXB7	distant	1.8739116938388e-09	1.63108111595803e-09
SKCM	chr11:58358426	OR5B17	ENSG00000162542.12	TMCO4	distant	6.5398098607796e-06	5.3501695321819e-11
SKCM	chr12:34026739	ALG10	ENSG00000132879.12	FBXO44	distant	1.90157828605466e-10	1.5534093632284e-10
SKCM	chr12:34026739	ALG10	ENSG00000153885.13	KCTD15	distant	2.28628598997771e-09	1.91236435092589e-09
SKCM	chr12:55320808	OR6C1	ENSG00000187140.5	FOXD3	distant	0.0165233574509928	2.55269653695708e-11
SKCM	chr12:55320808	OR6C1	ENSG00000230798.4	FOXD3-AS1	distant	0.0176504128005398	3.12947368515806e-19
SKCM	chr15:21638809	OR4M2	ENSG00000065361.13	ERBB3	distant	0.818231876383037	9.12079459843385e-11
SKCM	chr15:21638809	OR4M2	ENSG00000177045.7	SIX5	distant	0.232293427412845	4.22539262394948e-10
SKCM	chr15:21638809	OR4M2	ENSG00000180318.3	ALX1	distant	0.326847955914053	9.25678396390759e-11
SKCM	chr15:21638809	OR4M2	ENSG00000187140.5	FOXD3	distant	0.494460651950896	3.47145584355691e-10
SKCM	chr15:21638809	OR4M2	ENSG00000188662.6	HILS1	distant	0.782775275054796	6.62244767879926e-10
SKCM	chr15:21638809	OR4M2	ENSG00000205861.10	C1QTNF9B-AS1	distant	0.00439344325646846	1.34959603746991e-09
SKCM	chr15:21638809	OR4M2	ENSG00000229689.3		distant	0.060987390997552	9.10678714545843e-09
SKCM	chr15:21638809	OR4M2	ENSG00000230798.4	FOXD3-AS1	distant	0.529300979978821	4.09330743570482e-16
SKCM	chr15:21638809	OR4M2	ENSG00000272913.1		distant	0.021871655352629	9.44326319260331e-11
SKCM	chr15:24676496	NPAP1	ENSG00000128739.19	SNRPN	local	0.774062176477217	1.51606700911389e-09
SKCM	chr16:71184966	HYDIN	ENSG00000124570.16	SERPINB6	distant	0.0016931388980775	2.15648381962751e-09
SKCM	chr17:81683810	ARL16	ENSG00000077498.8	TYR	distant	0.00478080150150172	6.8169678025439e-24
SKCM	chr17:81683810	ARL16	ENSG00000138002.13	IFT172	distant	0.870602303777529	4.11627822122569e-20
SKCM	chr17:81683810	ARL16	ENSG00000161671.15	EMC10	distant	0.33919853767989	1.05387639818452e-10
SKCM	chr17:81683810	ARL16	ENSG00000212747.4	FAM127C	distant	0.00393661640831301	9.73813175992685e-09
SKCM	chr18:47023081	RP11-49K24.9	ENSG00000006042.10	TMEM98	distant	1.6762824783021e-07	4.64066429108708e-11
SKCM	chr18:47023081	RP11-49K24.9	ENSG00000090661.10	CERS4	distant	1.35412977665233e-08	1.19421278315155e-09
SKCM	chr18:47023081	RP11-49K24.9	ENSG00000109854.12	HTATIP2	distant	2.79298878874325e-08	4.43761580644202e-09
SKCM	chr18:47023081	RP11-49K24.9	ENSG00000119431.8	HDHD3	distant	2.16901420673167e-05	7.22932969001659e-09
SKCM	chr18:47023081	RP11-49K24.9	ENSG00000124570.16	SERPINB6	distant	8.73688863344051e-08	9.22353117672528e-11
SKCM	chr18:47023081	RP11-49K24.9	ENSG00000135441.6	BLOC1S1	distant	1.69904470680839e-09	2.61283552905669e-12
SKCM	chr18:47023081	RP11-49K24.9	ENSG00000186283.12	TOR3A	distant	1.36133686834356e-07	1.46617803941498e-15
SKCM	chr19:52438334	ZNF534	ENSG00000132196.12	HSD17B7	distant	0.0688486777375001	5.31821989283742e-09
SKCM	chr19:52438334	ZNF534	ENSG00000275464.2		distant	0.626749595225249	2.14270172683226e-27
SKCM	chrX:74743620	KIAA2022	ENSG00000187140.5	FOXD3	distant	5.08869168787567e-07	2.7220235690352e-09
SKCM	chrX:74743620	KIAA2022	ENSG00000230798.4	FOXD3-AS1	distant	9.55524462226002e-08	1.78767595398751e-11
SKCM	chrX:74743620	KIAA2022	ENSG00000259985.1		distant	6.2912168322973e-09	5.94369626536434e-09
STAD	chr3:179203765	PIK3CA	ENSG00000147592.7	LACTB2	distant	1.91776999567292e-07	1.61615532632183e-07
STAD	chr3:179203765	PIK3CA	ENSG00000247081.6	BAALC-AS1	distant	7.35937738945132e-08	6.13212613700708e-08
STAD	chr3:179203765	PIK3CA	ENSG00000254560.4	BBOX1-AS1	distant	2.36582580363827e-10	1.84139505114197e-10
STAD	chr3:179234297	PIK3CA	ENSG00000172728.14	FUT10	distant	6.76651965396231e-08	2.73918275442511e-08
STAD	chr3:179234297	PIK3CA	ENSG00000178458.5	H3F3AP6	distant	5.98446180014015e-12	3.73624725601573e-13
STAD	chr3:179234297	PIK3CA	ENSG00000181754.6	AMIGO1	distant	2.52505258354012e-08	4.37583809812703e-08
STAD	chr3:179234297	PIK3CA	ENSG00000231503.4	PTMAP4	distant	4.23078412254708e-08	2.04075114921459e-09
STAD	chr11:90041170	TRIM49C	ENSG00000154957.12	ZNF18	distant	2.2847883557751e-09	3.12309948657828e-09
STAD	chr12:25245347	KRAS	ENSG00000063046.16	EIF4B	distant	1.19051165431519e-06	1.54940583524925e-07
STAD	chr12:25245347	KRAS	ENSG00000122884.11	P4HA1	distant	8.46539987359533e-05	1.80730380438017e-07
STAD	chr12:25245347	KRAS	ENSG00000144827.7	ABHD10	distant	1.2315838654495e-05	6.00139997758627e-08
STAD	chr12:25245347	KRAS	ENSG00000163728.9	TTC14	distant	0.00105997603222486	1.16838172949707e-08
STAD	chr12:25245347	KRAS	ENSG00000178458.5	H3F3AP6	distant	6.49668344753329e-08	1.15258141037875e-11
STAD	chr12:25245347	KRAS	ENSG00000187566.4	NHLRC1	distant	1.61566236341709e-06	5.26240116584804e-09
STAD	chr12:25245347	KRAS	ENSG00000196205.8	EEF1A1P5	distant	2.78532158191447e-07	4.59286501022144e-08
STAD	chr12:25245347	KRAS	ENSG00000269388.1		distant	2.77968724355475e-06	5.18709959415578e-09
