# Supplementary material for: Association analysis using somatic mutations
Source: PLoS Genet. 2018 Nov 2;14(11):e1007746. doi: 10.1371/journal.pgen.1007746 (PMC6235399; doi:10.1371/journal.pgen.1007746)
Supplement: S2 File — (TXT) [file pgen.1007746.s005.txt]

cancer_type	mutation	gene	gene_symbol	GLM	SAME
BLCA	CHD4	ENSG00000143486.14	EIF2D	2.26251852032471e-09	1.41646104853096e-08
BLCA	FGFR3	ENSG00000001617.10	SEMA3F	3.36120367019588e-07	3.19437940362884e-11
BLCA	FGFR3	ENSG00000002933.6	TMEM176A	6.25030938604195e-08	7.53168470351773e-10
BLCA	FGFR3	ENSG00000003137.7	CYP26B1	2.71042093194105e-08	1.1262891160017e-10
BLCA	FGFR3	ENSG00000004468.11	CD38	2.96556300890708e-06	6.46643376085834e-09
BLCA	FGFR3	ENSG00000005059.14	CCDC109B	1.32597164150669e-09	9.43694265485178e-14
BLCA	FGFR3	ENSG00000006282.18	SPATA20	1.02430033567143e-05	1.05566580440316e-09
BLCA	FGFR3	ENSG00000007237.17	GAS7	8.45793966620438e-07	2.2958777750625e-09
BLCA	FGFR3	ENSG00000007392.15	LUC7L	1.59915303907068e-06	1.14116838458154e-10
BLCA	FGFR3	ENSG00000008517.15	IL32	2.79871832681085e-09	5.00993452750004e-11
BLCA	FGFR3	ENSG00000010310.7	GIPR	3.25957829703259e-09	9.79334265315494e-13
BLCA	FGFR3	ENSG00000010671.14	BTK	5.01085992266767e-08	5.46563111156831e-10
BLCA	FGFR3	ENSG00000010810.16	FYN	6.74751272698498e-05	8.8300289953568e-09
BLCA	FGFR3	ENSG00000011590.12	ZBTB32	8.97145924448183e-08	6.69758462014455e-10
BLCA	FGFR3	ENSG00000013441.14	CLK1	1.8988655970716e-09	1.07145601955752e-13
BLCA	FGFR3	ENSG00000013619.12	MAMLD1	7.45627716255182e-07	4.93169226994438e-09
BLCA	FGFR3	ENSG00000016602.9	CLCA4	1.59451665092996e-09	5.13825396655858e-13
BLCA	FGFR3	ENSG00000019169.10	MARCO	7.06011083770156e-08	1.34186439486525e-11
BLCA	FGFR3	ENSG00000019991.14	HGF	6.4262061262375e-07	8.83990023435148e-10
BLCA	FGFR3	ENSG00000023902.12	PLEKHO1	3.70813894751376e-07	2.39348343278777e-09
BLCA	FGFR3	ENSG00000025423.10	HSD17B6	2.72125802296543e-06	1.71392666870167e-09
BLCA	FGFR3	ENSG00000026025.12	VIM	7.18967546664529e-07	2.35285952548233e-09
BLCA	FGFR3	ENSG00000028137.15	TNFRSF1B	2.83450868542802e-09	2.81535309771719e-13
BLCA	FGFR3	ENSG00000028528.13	SNX1	3.50213563331111e-12	5.16846527650327e-15
BLCA	FGFR3	ENSG00000029153.13	ARNTL2	1.9098033974034e-08	5.31775475769913e-13
BLCA	FGFR3	ENSG00000029639.9	TFB1M	4.2887352536006e-07	2.48984554655517e-11
BLCA	FGFR3	ENSG00000033327.11	GAB2	2.82101111964887e-06	2.00465858996696e-09
BLCA	FGFR3	ENSG00000035862.11	TIMP2	1.6430512591881e-09	8.15968927273755e-14
BLCA	FGFR3	ENSG00000037042.8	TUBG2	9.38636907904338e-15	2.27835697518622e-18
BLCA	FGFR3	ENSG00000038945.13	MSR1	1.01339474641931e-08	5.92323541776761e-12
BLCA	FGFR3	ENSG00000041982.13	TNC	1.16980368126814e-06	3.58517808173421e-11
BLCA	FGFR3	ENSG00000048052.20	HDAC9	3.87679173001781e-07	2.11795143486838e-12
BLCA	FGFR3	ENSG00000049249.7	TNFRSF9	2.50756980314964e-07	7.95377523508678e-11
BLCA	FGFR3	ENSG00000049323.14	LTBP1	1.33694047851223e-08	2.3701230780164e-10
BLCA	FGFR3	ENSG00000050628.19	PTGER3	1.40017492355565e-06	2.56396242627029e-09
BLCA	FGFR3	ENSG00000054392.11	HHAT	2.18080445993532e-06	7.30907172901e-09
BLCA	FGFR3	ENSG00000054938.14	CHRDL2	1.47475730228718e-07	5.52926086029397e-11
BLCA	FGFR3	ENSG00000057704.9	TMCC3	0.000117650101423423	3.42443777008441e-09
BLCA	FGFR3	ENSG00000060982.13	BCAT1	3.87368519098889e-12	1.16997457014547e-19
BLCA	FGFR3	ENSG00000061337.14	LZTS1	1.01760592274965e-05	2.6566488686875e-09
BLCA	FGFR3	ENSG00000064012.20	CASP8	7.25008537856228e-08	5.05688830712164e-09
BLCA	FGFR3	ENSG00000064225.11	ST3GAL6	1.25759107029495e-07	2.40228576695851e-12
BLCA	FGFR3	ENSG00000065320.7	NTN1	3.06768826116568e-08	1.36647121620181e-10
BLCA	FGFR3	ENSG00000065328.15	MCM10	4.83453167036256e-06	1.22120309024578e-09
BLCA	FGFR3	ENSG00000065357.18	DGKA	6.31117977108494e-09	3.77603905115797e-13
BLCA	FGFR3	ENSG00000065485.16	PDIA5	3.43253654998165e-08	4.08779430505623e-10
BLCA	FGFR3	ENSG00000065534.17	MYLK	2.27771772342687e-06	1.43479550095735e-10
BLCA	FGFR3	ENSG00000065911.10	MTHFD2	3.03221779185862e-11	2.04947790343119e-14
BLCA	FGFR3	ENSG00000066294.13	CD84	4.74334349641925e-07	5.72809417043293e-09
BLCA	FGFR3	ENSG00000066697.13	MSANTD3	9.68511209809008e-09	1.3963432173326e-12
BLCA	FGFR3	ENSG00000066735.13	KIF26A	3.09305487097839e-05	3.98289224720274e-09
BLCA	FGFR3	ENSG00000067836.11	ROGDI	3.63509944534216e-06	3.11449437649136e-09
BLCA	FGFR3	ENSG00000068028.16	RASSF1	9.50370793655805e-07	2.28914142059573e-10
BLCA	FGFR3	ENSG00000068078.16	FGFR3	1.14903924964722e-09	9.0391037380386e-15
BLCA	FGFR3	ENSG00000068137.13	PLEKHH3	3.09336709225082e-10	3.45081117193004e-15
BLCA	FGFR3	ENSG00000068615.15	REEP1	1.95539244978128e-07	1.7442678865809e-10
BLCA	FGFR3	ENSG00000069535.13	MAOB	5.66343178202579e-07	8.5562447928571e-09
BLCA	FGFR3	ENSG00000069764.8	PLA2G10	8.77116122497021e-06	3.9252767602732e-11
BLCA	FGFR3	ENSG00000069943.8	PIGB	3.48474762181452e-06	4.52946610863891e-10
BLCA	FGFR3	ENSG00000070718.10	AP3M2	2.65144021849041e-06	7.02423048670476e-09
BLCA	FGFR3	ENSG00000070808.14	CAMK2A	1.630171277228e-10	6.54708931343828e-14
BLCA	FGFR3	ENSG00000070950.8	RAD18	2.0466602412834e-07	3.78362371523032e-11
BLCA	FGFR3	ENSG00000071282.10	LMCD1	1.47268256046849e-06	4.94779941889664e-09
BLCA	FGFR3	ENSG00000071575.10	TRIB2	2.34296112961874e-07	8.67440674470607e-10
BLCA	FGFR3	ENSG00000071967.10	CYBRD1	5.73452269649738e-07	5.52670428098955e-09
BLCA	FGFR3	ENSG00000073111.12	MCM2	3.25872177057096e-08	4.44524530203848e-11
BLCA	FGFR3	ENSG00000073792.14	IGF2BP2	5.00917848306859e-08	7.49915489102527e-11
BLCA	FGFR3	ENSG00000074047.19	GLI2	1.36528878800082e-11	1.60783877936975e-13
BLCA	FGFR3	ENSG00000074621.12	SLC24A1	3.14335295503314e-07	5.54752831866314e-09
BLCA	FGFR3	ENSG00000074964.15	ARHGEF10L	4.57955143068691e-06	4.41829272073794e-09
BLCA	FGFR3	ENSG00000076003.4	MCM6	1.41813671284405e-05	7.11304179502169e-09
BLCA	FGFR3	ENSG00000077713.17	SLC25A43	5.96789368402524e-07	8.58721818433627e-10
BLCA	FGFR3	ENSG00000077782.18	FGFR1	3.8288889241497e-08	6.3305872514947e-11
BLCA	FGFR3	ENSG00000078098.12	FAP	3.81103458815449e-09	5.70084788117254e-14
BLCA	FGFR3	ENSG00000078246.14	TULP3	3.25797129012079e-07	3.63273277532216e-09
BLCA	FGFR3	ENSG00000078902.14	TOLLIP	1.21724397439073e-07	5.85069923561466e-10
BLCA	FGFR3	ENSG00000079102.15	RUNX1T1	1.65935440582937e-06	2.03863376533607e-09
BLCA	FGFR3	ENSG00000079215.12	SLC1A3	3.04197597330562e-08	6.34212152145186e-12
BLCA	FGFR3	ENSG00000079931.13	MOXD1	1.99143944956902e-08	2.12641673389259e-10
BLCA	FGFR3	ENSG00000080573.6	COL5A3	2.1272835889624e-06	2.02444574748683e-09
BLCA	FGFR3	ENSG00000081041.8	CXCL2	4.66600560396389e-05	1.03551562327344e-08
BLCA	FGFR3	ENSG00000081791.7	KIAA0141	2.41792932599647e-10	2.69282252201386e-14
BLCA	FGFR3	ENSG00000082258.11	CCNT2	1.26405957006479e-07	1.00648188806846e-10
BLCA	FGFR3	ENSG00000082397.14	EPB41L3	9.1262635143925e-08	1.56140694149105e-09
BLCA	FGFR3	ENSG00000082805.18	ERC1	3.52657307110404e-07	1.14276447988531e-08
BLCA	FGFR3	ENSG00000083097.13	DOPEY1	2.43283840319845e-08	1.51552492376045e-09
BLCA	FGFR3	ENSG00000083454.20	P2RX5	2.80426925953516e-08	1.93978424956538e-09
BLCA	FGFR3	ENSG00000083844.9	ZNF264	1.41162936741082e-08	1.62675199364364e-09
BLCA	FGFR3	ENSG00000085276.16	MECOM	7.65604829590748e-07	1.4591912993703e-09
BLCA	FGFR3	ENSG00000085514.14	PILRA	6.51095769905165e-09	2.00661749991559e-10
BLCA	FGFR3	ENSG00000085840.11	ORC1	1.69467067503924e-06	5.70096771902881e-10
BLCA	FGFR3	ENSG00000085871.7	MGST2	2.87437562403021e-07	5.30750859214097e-11
BLCA	FGFR3	ENSG00000086696.9	HSD17B2	5.16900745121689e-06	1.53879253538256e-09
BLCA	FGFR3	ENSG00000086717.17	PPEF1	5.3974574262944e-08	1.27631599032457e-12
BLCA	FGFR3	ENSG00000086730.15	LAT2	1.49443412897221e-07	2.8506197206795e-09
BLCA	FGFR3	ENSG00000087116.12	ADAMTS2	4.38512428586141e-09	2.57578873811364e-13
BLCA	FGFR3	ENSG00000087258.12	GNAO1	1.23772158350331e-07	5.25215414248151e-09
BLCA	FGFR3	ENSG00000087303.15	NID2	3.09092779717152e-05	7.79966194715611e-10
BLCA	FGFR3	ENSG00000088325.14	TPX2	2.65519260127817e-06	8.42457347599174e-09
BLCA	FGFR3	ENSG00000088827.11	SIGLEC1	3.58031127597146e-07	7.39122286844956e-09
BLCA	FGFR3	ENSG00000088882.7	CPXM1	4.97041047116182e-09	2.41763617062642e-11
BLCA	FGFR3	ENSG00000089041.15	P2RX7	1.15132141587659e-09	9.21182523273703e-13
BLCA	FGFR3	ENSG00000090339.7	ICAM1	3.71786686225685e-08	2.92485655145862e-12
BLCA	FGFR3	ENSG00000090382.5	LYZ	6.69013111788691e-07	4.35854299377603e-10
BLCA	FGFR3	ENSG00000090581.8	GNPTG	0.000382523694256285	9.6333000502976e-09
BLCA	FGFR3	ENSG00000090659.16	CD209	2.25522466504077e-06	5.13059163202626e-09
BLCA	FGFR3	ENSG00000090975.11	PITPNM2	0.000244099976686823	5.56589803998212e-09
BLCA	FGFR3	ENSG00000091436.15		4.32686313618325e-05	2.20400141426906e-10
BLCA	FGFR3	ENSG00000091527.14	CDV3	7.13338127535618e-07	2.59695978329868e-10
BLCA	FGFR3	ENSG00000091986.14	CCDC80	1.407628086564e-10	6.18254412418071e-15
BLCA	FGFR3	ENSG00000092964.15	DPYSL2	2.76357108357355e-06	3.94290359442434e-09
BLCA	FGFR3	ENSG00000095303.13	PTGS1	5.14630756380792e-09	5.40565578608323e-11
BLCA	FGFR3	ENSG00000095319.13	NUP188	1.2778667891567e-08	4.98406754566225e-12
BLCA	FGFR3	ENSG00000095713.12	CRTAC1	2.17299811053004e-05	2.75818568135968e-10
BLCA	FGFR3	ENSG00000095794.18	CREM	2.62903741458717e-06	5.96406970031626e-09
BLCA	FGFR3	ENSG00000096060.13	FKBP5	3.95856754071606e-09	3.74902922143863e-11
BLCA	FGFR3	ENSG00000097007.16	ABL1	3.66767256321396e-07	1.63187321730685e-11
BLCA	FGFR3	ENSG00000097021.18	ACOT7	2.02448109499704e-05	4.13892660983139e-10
BLCA	FGFR3	ENSG00000099139.12	PCSK5	3.73085810729814e-08	4.04215738247114e-11
BLCA	FGFR3	ENSG00000099365.8	STX1B	2.34417799464964e-07	5.54484999972664e-09
BLCA	FGFR3	ENSG00000099960.11	SLC7A4	3.73583551476903e-06	5.20450085702291e-09
BLCA	FGFR3	ENSG00000100092.19	SH3BP1	3.19158064716704e-09	6.5884380348311e-13
BLCA	FGFR3	ENSG00000100106.18	TRIOBP	2.32099877315075e-06	5.00350158317314e-09
BLCA	FGFR3	ENSG00000100151.14	PICK1	1.09318406685701e-06	5.81479896106616e-10
BLCA	FGFR3	ENSG00000100196.9	KDELR3	9.22940554416913e-14	1.81082469939695e-15
BLCA	FGFR3	ENSG00000100201.17	DDX17	2.71612369006246e-09	6.50470159981418e-12
BLCA	FGFR3	ENSG00000100292.15	HMOX1	4.17422994833289e-10	8.53576502393082e-14
BLCA	FGFR3	ENSG00000100316.14	RPL3	1.84127189997677e-05	1.25060469895496e-09
BLCA	FGFR3	ENSG00000100342.19	APOL1	3.08163886285925e-06	4.09415073766704e-10
BLCA	FGFR3	ENSG00000100346.16	CACNA1I	6.79088467761338e-05	3.82748141377002e-09
BLCA	FGFR3	ENSG00000100368.12	CSF2RB	4.01797141316898e-09	1.67548989409093e-14
BLCA	FGFR3	ENSG00000100429.16	HDAC10	1.01939111297486e-05	3.35665930303817e-09
BLCA	FGFR3	ENSG00000100813.13	ACIN1	6.62715228389736e-09	9.94581619093109e-13
BLCA	FGFR3	ENSG00000100985.7	MMP9	7.2244173930314e-09	4.04122645923448e-11
BLCA	FGFR3	ENSG00000101040.18	ZMYND8	2.33618524563592e-06	2.49679615063198e-09
BLCA	FGFR3	ENSG00000101057.14	MYBL2	2.03681273926792e-06	2.22388462127368e-09
BLCA	FGFR3	ENSG00000101197.11	BIRC7	9.33086057069473e-08	1.7309776011935e-09
BLCA	FGFR3	ENSG00000101213.6	PTK6	1.14599885082703e-06	1.3622963574232e-09
BLCA	FGFR3	ENSG00000101224.16	CDC25B	2.86878294491979e-08	2.08431336021485e-12
BLCA	FGFR3	ENSG00000101255.9	TRIB3	5.73782870139849e-08	6.16412600969273e-10
BLCA	FGFR3	ENSG00000101336.11	HCK	1.20015627526152e-06	5.11548083688288e-09
BLCA	FGFR3	ENSG00000101347.8	SAMHD1	9.67448484749555e-07	5.0382848983248e-09
BLCA	FGFR3	ENSG00000101412.12	E2F1	9.68854425736968e-08	3.15790083922146e-10
BLCA	FGFR3	ENSG00000101447.12	FAM83D	1.51637167584028e-05	8.2293709471377e-10
BLCA	FGFR3	ENSG00000101463.5	SYNDIG1	3.45081685024003e-07	2.17027325232588e-09
BLCA	FGFR3	ENSG00000101670.10	LIPG	1.3498999440753e-08	9.55410557386425e-13
BLCA	FGFR3	ENSG00000101680.12	LAMA1	7.83403982854986e-09	5.77886151983078e-11
BLCA	FGFR3	ENSG00000101916.11	TLR8	1.81359955706186e-07	4.21520282860151e-10
BLCA	FGFR3	ENSG00000101972.17	STAG2	1.96605399033295e-08	8.32286423430353e-10
BLCA	FGFR3	ENSG00000102024.16	PLS3	1.3364081185462e-10	7.7977090230694e-13
BLCA	FGFR3	ENSG00000102098.16	SCML2	5.53486042560996e-07	9.20078441114852e-09
BLCA	FGFR3	ENSG00000102172.14	SMS	4.96555227997752e-08	7.05846043160345e-11
BLCA	FGFR3	ENSG00000102271.12	KLHL4	7.38302306340945e-07	2.98087230009018e-09
BLCA	FGFR3	ENSG00000102385.11	DRP2	2.17785809319051e-12	9.96004726702682e-16
BLCA	FGFR3	ENSG00000102445.17	KIAA0226L	5.73549152698147e-07	3.83461311116792e-10
BLCA	FGFR3	ENSG00000102554.12	KLF5	1.60438213336036e-06	7.7160013998768e-09
BLCA	FGFR3	ENSG00000102575.9	ACP5	4.89805236936896e-08	1.90400877943566e-09
BLCA	FGFR3	ENSG00000102738.7	MRPS31	1.48650578872685e-05	1.05788461688131e-08
BLCA	FGFR3	ENSG00000102763.14	VWA8	2.67277138716076e-10	1.03956343856538e-12
BLCA	FGFR3	ENSG00000102780.15	DGKH	1.59636537449142e-06	3.27108821134361e-09
BLCA	FGFR3	ENSG00000102910.12	LONP2	2.16476616612965e-06	7.52345080752338e-10
BLCA	FGFR3	ENSG00000103064.12	SLC7A6	3.95240815284967e-07	3.78008424548761e-09
BLCA	FGFR3	ENSG00000103196.10	CRISPLD2	2.34993945556351e-07	2.19790194872309e-09
BLCA	FGFR3	ENSG00000103522.14	IL21R	2.08117650567004e-06	9.99492092359704e-09
BLCA	FGFR3	ENSG00000103569.8	AQP9	4.74620083475445e-06	1.2136410002815e-10
BLCA	FGFR3	ENSG00000103707.8	MTFMT	4.0351626225538e-06	9.83213828343113e-09
BLCA	FGFR3	ENSG00000103742.10	IGDCC4	2.14512262300612e-06	2.32052956766621e-09
BLCA	FGFR3	ENSG00000103769.8	RAB11A	1.50775543017849e-06	7.01926978218425e-09
BLCA	FGFR3	ENSG00000104043.13	ATP8B4	3.0711196519425e-06	1.07752908077631e-09
BLCA	FGFR3	ENSG00000104154.6	SLC30A4	3.67741365426705e-13	5.3447175619537e-19
BLCA	FGFR3	ENSG00000104213.11	PDGFRL	1.08654877301462e-09	2.24519272435343e-11
BLCA	FGFR3	ENSG00000104365.12	IKBKB	1.94198395918487e-07	1.28836158492866e-09
BLCA	FGFR3	ENSG00000104415.12	WISP1	2.70991597327386e-08	2.58876388002651e-12
BLCA	FGFR3	ENSG00000104447.10	TRPS1	6.3108515438913e-07	1.42906137124745e-09
BLCA	FGFR3	ENSG00000104866.9	PPP1R37	1.24729229986522e-05	9.45677205937078e-10
BLCA	FGFR3	ENSG00000104998.3	IL27RA	2.04243030508125e-10	3.23974080633662e-12
BLCA	FGFR3	ENSG00000105137.11	SYDE1	5.08235991271864e-07	1.07002805712764e-08
BLCA	FGFR3	ENSG00000105376.4	ICAM5	2.34877505376398e-07	5.53549903420605e-09
BLCA	FGFR3	ENSG00000105383.13	CD33	6.26575385347275e-07	2.54655782366505e-09
BLCA	FGFR3	ENSG00000105499.12	PLA2G4C	1.23396043136958e-07	3.79183211978765e-10
BLCA	FGFR3	ENSG00000105559.10	PLEKHA4	1.57724233055056e-09	3.86388384366906e-15
BLCA	FGFR3	ENSG00000105609.15	LILRB5	7.30309013671144e-09	1.56128676923776e-12
BLCA	FGFR3	ENSG00000105894.10	PTN	2.16454543771365e-07	5.67099502603567e-10
BLCA	FGFR3	ENSG00000105967.14	TFEC	1.38025148882384e-07	1.30442997225602e-09
BLCA	FGFR3	ENSG00000105974.10	CAV1	2.07844064912916e-06	7.48062994631998e-10
BLCA	FGFR3	ENSG00000105991.7	HOXA1	5.79388206724145e-06	1.11371468537749e-08
BLCA	FGFR3	ENSG00000106066.12	CPVL	2.27639855553608e-06	8.76316144339657e-10
BLCA	FGFR3	ENSG00000106089.10	STX1A	3.13468305424692e-06	5.5337869011638e-09
BLCA	FGFR3	ENSG00000106123.10	EPHB6	1.83572557950306e-09	9.11421367208003e-13
BLCA	FGFR3	ENSG00000106258.12	CYP3A5	8.96129961933686e-08	5.52853147530195e-10
BLCA	FGFR3	ENSG00000106266.7	SNX8	5.34326533034352e-06	2.91085888072758e-09
BLCA	FGFR3	ENSG00000106483.10	SFRP4	2.87728396519287e-07	1.95494672398746e-09
BLCA	FGFR3	ENSG00000106565.16	TMEM176B	8.08211097790068e-08	6.47952968203279e-10
BLCA	FGFR3	ENSG00000106624.7	AEBP1	8.71403610156265e-09	2.03292965703509e-11
BLCA	FGFR3	ENSG00000106701.10	FSD1L	4.44489746581427e-10	6.42811545828491e-18
BLCA	FGFR3	ENSG00000106772.16	PRUNE2	1.75854618748356e-06	2.75575962793689e-09
BLCA	FGFR3	ENSG00000106952.6	TNFSF8	2.63875108938679e-06	1.02856835932744e-08
BLCA	FGFR3	ENSG00000106976.17	DNM1	3.52135497410817e-12	9.15026171008166e-15
BLCA	FGFR3	ENSG00000107105.13	ELAVL2	1.13037742068985e-06	4.41860994040448e-09
BLCA	FGFR3	ENSG00000107249.20	GLIS3	6.71813471494679e-08	1.0397700992182e-09
BLCA	FGFR3	ENSG00000107263.17	RAPGEF1	1.83334041938526e-08	1.45964013534358e-14
BLCA	FGFR3	ENSG00000107290.12	SETX	1.91618303572226e-07	7.66847448352763e-13
BLCA	FGFR3	ENSG00000107551.19	RASSF4	3.98889559246279e-09	1.07957105890539e-11
BLCA	FGFR3	ENSG00000107816.16	LZTS2	1.64659266181531e-07	7.08038622025244e-10
BLCA	FGFR3	ENSG00000107960.9	OBFC1	3.72946743451519e-06	1.52613359107027e-10
BLCA	FGFR3	ENSG00000108219.13	TSPAN14	2.17848267561536e-09	9.72744656576758e-13
BLCA	FGFR3	ENSG00000108352.10	RAPGEFL1	1.47834886163598e-07	2.1905902545014e-10
BLCA	FGFR3	ENSG00000108370.14	RGS9	2.97110325890383e-08	1.93499692795122e-09
BLCA	FGFR3	ENSG00000108511.9	HOXB6	7.59032973710433e-10	5.81855535196337e-16
BLCA	FGFR3	ENSG00000108557.16	RAI1	1.01727980984127e-07	6.78676073483042e-11
BLCA	FGFR3	ENSG00000108654.10	DDX5	1.284890031941e-07	7.576733315542e-09
BLCA	FGFR3	ENSG00000108691.8	CCL2	5.13492040973591e-06	1.7367225830569e-09
BLCA	FGFR3	ENSG00000108700.4	CCL8	1.11121795171036e-05	9.90148454993355e-09
BLCA	FGFR3	ENSG00000108821.12	COL1A1	9.31625495116512e-08	8.91516583092593e-11
BLCA	FGFR3	ENSG00000108829.9	LRRC59	5.19602976304268e-06	6.36215763593634e-09
BLCA	FGFR3	ENSG00000108950.10	FAM20A	1.60327166484634e-05	4.56944974015774e-09
BLCA	FGFR3	ENSG00000108960.6	MMD	3.6525287790551e-12	2.1590850129315e-18
BLCA	FGFR3	ENSG00000109099.12	PMP22	5.35217540245179e-14	4.5216362900441e-20
BLCA	FGFR3	ENSG00000109180.13	OCIAD1	6.5572818539665e-07	4.96371864329248e-10
BLCA	FGFR3	ENSG00000109270.11	LAMTOR3	6.31405711197531e-08	9.04409978061209e-09
BLCA	FGFR3	ENSG00000109511.9	ANXA10	6.62330612343079e-17	4.28252833456051e-24
BLCA	FGFR3	ENSG00000109572.12	CLCN3	5.6546992959083e-10	1.44762630435601e-13
BLCA	FGFR3	ENSG00000109610.5	SOD3	5.93988133590074e-09	1.88935308854998e-12
BLCA	FGFR3	ENSG00000109654.13	TRIM2	2.64161603661181e-07	6.29747141288e-09
BLCA	FGFR3	ENSG00000110047.16	EHD1	2.21618053327605e-06	3.96005315556597e-09
BLCA	FGFR3	ENSG00000110077.13	MS4A6A	3.55790882385657e-07	4.56327105409807e-09
BLCA	FGFR3	ENSG00000110079.15	MS4A4A	1.0459301940896e-08	6.43633531112207e-12
BLCA	FGFR3	ENSG00000110324.8	IL10RA	4.5866209944491e-07	4.40060669773806e-09
BLCA	FGFR3	ENSG00000110811.18	P3H3	1.39581746010968e-07	2.75865603915561e-10
BLCA	FGFR3	ENSG00000110880.9	CORO1C	7.50026051734466e-07	1.02364163265474e-11
BLCA	FGFR3	ENSG00000111181.11	SLC6A12	3.90609906820047e-09	6.64466687324659e-10
BLCA	FGFR3	ENSG00000111206.11	FOXM1	5.76326734829176e-06	5.85860945523621e-09
BLCA	FGFR3	ENSG00000111252.9	SH2B3	7.06518322395949e-05	1.06568203468422e-08
BLCA	FGFR3	ENSG00000111450.12	STX2	1.59741906121757e-08	8.29922483197307e-14
BLCA	FGFR3	ENSG00000111696.10	NT5DC3	1.71710788907751e-08	2.37953301375786e-12
BLCA	FGFR3	ENSG00000111799.19	COL12A1	2.80608241609336e-08	2.42132766364823e-12
BLCA	FGFR3	ENSG00000111817.15	DSE	1.26889140702383e-07	3.3487658019909e-11
BLCA	FGFR3	ENSG00000111863.11	ADTRP	2.28816115684728e-06	1.92504444478624e-09
BLCA	FGFR3	ENSG00000112182.13	BACH2	1.81325340851826e-10	1.67372015925683e-14
BLCA	FGFR3	ENSG00000112208.11	BAG2	3.42602986413258e-10	6.22785046146524e-15
BLCA	FGFR3	ENSG00000112276.12	BVES	2.54630769318605e-08	4.5027557287873e-12
BLCA	FGFR3	ENSG00000112394.15	SLC16A10	2.11472476093072e-06	8.38169964641841e-11
BLCA	FGFR3	ENSG00000112715.19	VEGFA	1.30473200491133e-08	5.12880913990709e-10
BLCA	FGFR3	ENSG00000112855.13	HARS2	7.66237185668242e-09	2.02940789911517e-10
BLCA	FGFR3	ENSG00000112874.8	NUDT12	2.04206771402607e-07	1.04452695208743e-09
BLCA	FGFR3	ENSG00000113083.11	LOX	1.65485961510322e-06	7.04289241448415e-10
BLCA	FGFR3	ENSG00000113441.14	LNPEP	5.52575142217903e-10	9.50974958870431e-12
BLCA	FGFR3	ENSG00000113552.14	GNPDA1	7.99634232179038e-08	1.24377237768418e-10
BLCA	FGFR3	ENSG00000113721.12	PDGFRB	3.83393713176494e-07	9.50100465061287e-12
BLCA	FGFR3	ENSG00000113722.15	CDX1	2.28222987513942e-07	2.23986882894696e-11
BLCA	FGFR3	ENSG00000113763.9	UNC5A	9.15134665850791e-10	1.71204501086227e-13
BLCA	FGFR3	ENSG00000114450.8	GNB4	2.37792082820929e-07	7.07067458526956e-11
BLCA	FGFR3	ENSG00000115163.13	CENPA	1.29515082731711e-06	3.94471217011785e-09
BLCA	FGFR3	ENSG00000115226.8	FNDC4	1.54353712949431e-09	8.80209677102604e-14
BLCA	FGFR3	ENSG00000115318.10	LOXL3	1.03447697961981e-08	8.54877266390067e-11
BLCA	FGFR3	ENSG00000115380.17	EFEMP1	1.71809071927702e-10	9.09126182009059e-14
BLCA	FGFR3	ENSG00000115414.17	FN1	1.42714408938866e-08	1.56866761482918e-12
BLCA	FGFR3	ENSG00000115594.10	IL1R1	6.88526301451101e-07	1.07142062921154e-08
BLCA	FGFR3	ENSG00000115902.9	SLC1A4	9.65779519191013e-07	6.12347017544858e-09
BLCA	FGFR3	ENSG00000116062.13	MSH6	5.20609662186145e-06	2.09357566143822e-09
BLCA	FGFR3	ENSG00000116132.10	PRRX1	1.95430611287044e-10	7.92853026327595e-15
BLCA	FGFR3	ENSG00000116701.13	NCF2	4.3515655308032e-06	1.88778525334321e-09
BLCA	FGFR3	ENSG00000116741.7	RGS2	7.73109843065903e-06	6.77761460299324e-09
BLCA	FGFR3	ENSG00000117020.15	AKT3	5.57713302037005e-08	1.32379487713499e-10
BLCA	FGFR3	ENSG00000117115.11	PADI2	7.60831557303827e-08	2.96419085461224e-10
BLCA	FGFR3	ENSG00000117122.12	MFAP2	1.44733533223915e-07	2.01580089339944e-10
BLCA	FGFR3	ENSG00000117143.12	UAP1	2.20639972626225e-07	2.15493145341352e-10
BLCA	FGFR3	ENSG00000117152.12	RGS4	4.45285382706777e-06	2.67792276247593e-10
BLCA	FGFR3	ENSG00000117245.11	KIF17	1.80600091617163e-09	3.23384388521865e-13
BLCA	FGFR3	ENSG00000117266.14	CDK18	6.34651894975491e-06	4.89243648903054e-09
BLCA	FGFR3	ENSG00000117335.17	CD46	2.22521951339649e-08	5.17356413800777e-10
BLCA	FGFR3	ENSG00000117519.14	CNN3	3.24170249417065e-13	6.75027800564863e-19
BLCA	FGFR3	ENSG00000117586.9	TNFSF4	1.58273938424605e-07	9.69056821896925e-10
BLCA	FGFR3	ENSG00000117616.16	RSRP1	1.42895638359809e-06	1.05505012602312e-10
BLCA	FGFR3	ENSG00000117625.12	RCOR3	2.32297172741278e-07	2.61595713050379e-09
BLCA	FGFR3	ENSG00000118257.15	NRP2	2.19242041774131e-08	2.68975821544694e-13
BLCA	FGFR3	ENSG00000118473.20	SGIP1	2.09145498022834e-08	1.19422287987278e-13
BLCA	FGFR3	ENSG00000118655.4	DCLRE1B	7.46694930027533e-05	3.41492592513039e-09
BLCA	FGFR3	ENSG00000119004.13	CYP20A1	4.25029560677993e-06	2.25047962651321e-09
BLCA	FGFR3	ENSG00000119318.11	RAD23B	1.10589767227141e-05	6.81605588786613e-09
BLCA	FGFR3	ENSG00000119326.13	CTNNAL1	5.13578475154928e-10	1.5096467785166e-12
BLCA	FGFR3	ENSG00000119333.10	WDR34	5.69562085910785e-09	4.82741318173087e-11
BLCA	FGFR3	ENSG00000119392.13	GLE1	6.0057293192363e-06	9.57367760267432e-09
BLCA	FGFR3	ENSG00000119403.12	PHF19	2.27442918189916e-10	3.34277467774271e-12
BLCA	FGFR3	ENSG00000119487.15	MAPKAP1	4.82722750294742e-10	1.74618033538776e-12
BLCA	FGFR3	ENSG00000119522.14	DENND1A	2.57400862909616e-09	5.46343126211378e-14
BLCA	FGFR3	ENSG00000119686.8	FLVCR2	1.31632459299843e-08	4.94356434594261e-10
BLCA	FGFR3	ENSG00000119714.9	GPR68	2.13943014402502e-07	6.07513778496334e-09
BLCA	FGFR3	ENSG00000119943.9	PYROXD2	2.6992707838955e-05	1.40301828985361e-09
BLCA	FGFR3	ENSG00000120068.6	HOXB8	8.07197419375698e-07	1.0638244907872e-10
BLCA	FGFR3	ENSG00000120075.5	HOXB5	5.43333043928964e-07	1.02629009998205e-11
BLCA	FGFR3	ENSG00000120093.10	HOXB3	2.73267955208378e-11	4.88450956312443e-17
BLCA	FGFR3	ENSG00000120318.14	ARAP3	2.16713064441307e-09	1.1866293916644e-15
BLCA	FGFR3	ENSG00000120708.15	TGFBI	7.90739909098294e-08	4.1346919486903e-11
BLCA	FGFR3	ENSG00000120738.7	EGR1	1.37287899816344e-07	1.92688312130984e-13
BLCA	FGFR3	ENSG00000120820.11	GLT8D2	6.59483250924191e-07	1.43357276964777e-09
BLCA	FGFR3	ENSG00000120949.13	TNFRSF8	1.98837992317851e-09	3.92729259597442e-13
BLCA	FGFR3	ENSG00000121440.13	PDZRN3	1.15687562224992e-06	2.41992644123797e-09
BLCA	FGFR3	ENSG00000121594.10	CD80	6.34921097715875e-07	5.07633001858647e-09
BLCA	FGFR3	ENSG00000121690.8	DEPDC7	1.51732311274768e-08	1.01266479838894e-15
BLCA	FGFR3	ENSG00000121741.15	ZMYM2	2.78706470699515e-07	1.02681546639796e-09
BLCA	FGFR3	ENSG00000122254.6	HS3ST2	5.32502036799596e-10	1.2926001776988e-11
BLCA	FGFR3	ENSG00000122378.12	FAM213A	4.98984802640119e-10	3.28465034957424e-14
BLCA	FGFR3	ENSG00000122420.8	PTGFR	1.69406038005429e-07	5.69584674294052e-12
BLCA	FGFR3	ENSG00000122641.9	INHBA	1.00276531456314e-06	2.39705128202598e-09
BLCA	FGFR3	ENSG00000122691.11	TWIST1	8.12853699013755e-10	2.07431657600236e-14
BLCA	FGFR3	ENSG00000122694.14	GLIPR2	5.07714901755697e-11	4.90507228934262e-14
BLCA	FGFR3	ENSG00000122707.10	RECK	1.01090677940962e-06	7.97020577927542e-10
BLCA	FGFR3	ENSG00000122786.18	CALD1	1.45185644416519e-06	4.29079633817363e-11
BLCA	FGFR3	ENSG00000122870.10	BICC1	2.96770059529485e-13	9.44923379451069e-21
BLCA	FGFR3	ENSG00000122877.12	EGR2	2.19241778915752e-07	1.92689655424126e-11
BLCA	FGFR3	ENSG00000123119.10	NECAB1	1.56076634862141e-08	3.2061683502933e-09
BLCA	FGFR3	ENSG00000123374.9	CDK2	6.35081389014912e-06	5.64839373080783e-09
BLCA	FGFR3	ENSG00000123473.14	STIL	4.2843081012657e-05	9.92726143854571e-09
BLCA	FGFR3	ENSG00000123500.8	COL10A1	1.9604475652954e-07	6.38890717292518e-10
BLCA	FGFR3	ENSG00000123610.4	TNFAIP6	5.46630318911397e-08	2.75834379314167e-12
BLCA	FGFR3	ENSG00000123685.7	BATF3	6.36258989014881e-08	3.00655584805942e-09
BLCA	FGFR3	ENSG00000124193.13	SRSF6	7.33204026636728e-07	9.11472108710924e-10
BLCA	FGFR3	ENSG00000124216.3	SNAI1	3.05270347067497e-08	7.75697920126657e-13
BLCA	FGFR3	ENSG00000124496.11	TRERF1	2.45003857642562e-07	4.49431025892029e-10
BLCA	FGFR3	ENSG00000124593.13	PRICKLE4	9.62659386034015e-08	4.61421566014864e-10
BLCA	FGFR3	ENSG00000124664.9	SPDEF	1.46972668988115e-07	1.29836545760977e-11
BLCA	FGFR3	ENSG00000125124.10	BBS2	8.87014391890259e-09	5.4990798636088e-12
BLCA	FGFR3	ENSG00000125148.6	MT2A	7.84254836333609e-07	2.44940015168385e-09
BLCA	FGFR3	ENSG00000125166.11	GOT2	3.31401663585792e-06	2.67044656029705e-09
BLCA	FGFR3	ENSG00000125430.7	HS3ST3B1	2.0471181685987e-08	2.73974499699221e-12
BLCA	FGFR3	ENSG00000125482.11	TTF1	1.65017825619665e-07	1.24626025211628e-09
BLCA	FGFR3	ENSG00000125505.15	MBOAT7	1.22429049019205e-07	3.70306273970818e-10
BLCA	FGFR3	ENSG00000125746.13	EML2	1.3903289823445e-06	8.14814322594418e-09
BLCA	FGFR3	ENSG00000125885.12	MCM8	1.72744812943354e-06	1.19796283188964e-09
BLCA	FGFR3	ENSG00000125968.8	ID1	4.68045524427656e-06	2.65896098087429e-09
BLCA	FGFR3	ENSG00000126467.9	TSKS	8.84014072959837e-07	1.64596193734012e-09
BLCA	FGFR3	ENSG00000126860.10	EVI2A	2.85681224950393e-07	7.74162898109751e-09
BLCA	FGFR3	ENSG00000126883.15	NUP214	1.87353241758595e-08	6.98753241998291e-10
BLCA	FGFR3	ENSG00000127184.9	COX7C	2.22989001596035e-06	1.26986233377368e-09
BLCA	FGFR3	ENSG00000127191.16	TRAF2	1.27172408833493e-09	4.79276812793418e-12
BLCA	FGFR3	ENSG00000127423.9	AUNIP	2.18302654391501e-07	1.1574573029236e-11
BLCA	FGFR3	ENSG00000128159.10	TUBGCP6	2.26575011180013e-06	1.77438192073742e-09
BLCA	FGFR3	ENSG00000128262.7	POM121L9P	6.61518077960693e-08	3.39402642352591e-09
BLCA	FGFR3	ENSG00000128285.4	MCHR1	7.34214379986388e-09	6.70046696377959e-13
BLCA	FGFR3	ENSG00000128512.18	DOCK4	9.15428071823033e-08	3.02583079180339e-14
BLCA	FGFR3	ENSG00000128591.14	FLNC	1.54482644821992e-06	7.96598859343102e-09
BLCA	FGFR3	ENSG00000128595.15	CALU	1.06287917640153e-08	8.46383457494681e-13
BLCA	FGFR3	ENSG00000128645.12	HOXD1	4.03160633562631e-07	1.00871854922499e-08
BLCA	FGFR3	ENSG00000128654.12	MTX2	1.2846863318253e-10	1.08545622054986e-11
BLCA	FGFR3	ENSG00000128815.16	WDFY4	1.01146697971301e-06	6.21070311999302e-09
BLCA	FGFR3	ENSG00000128849.10	CGNL1	2.79781461075132e-07	3.34877600749862e-09
BLCA	FGFR3	ENSG00000129009.11	ISLR	8.00536843832369e-10	1.42428013921433e-12
BLCA	FGFR3	ENSG00000129194.6	SOX15	1.85673664266433e-07	9.5688552885565e-10
BLCA	FGFR3	ENSG00000129810.13	SGO1	8.68081652635622e-07	2.8770786606588e-09
BLCA	FGFR3	ENSG00000130054.4	FAM155B	8.18043045721263e-09	2.15984955156231e-12
BLCA	FGFR3	ENSG00000130055.12	GDPD2	3.18890273620625e-07	1.84839021107216e-11
BLCA	FGFR3	ENSG00000130203.8	APOE	2.80349859217514e-09	1.28313895604155e-10
BLCA	FGFR3	ENSG00000130309.9	COLGALT1	4.14134122011368e-08	1.8072757019866e-11
BLCA	FGFR3	ENSG00000130363.10	RSPH3	1.10041320220248e-08	8.25180056205036e-12
BLCA	FGFR3	ENSG00000130508.9	PXDN	4.26176657390815e-08	2.82266787237848e-13
BLCA	FGFR3	ENSG00000130560.7	UBAC1	5.05704228382017e-12	2.24356254093946e-16
BLCA	FGFR3	ENSG00000130635.14	COL5A1	1.27426801318429e-07	3.6165022924939e-11
BLCA	FGFR3	ENSG00000130713.14	EXOSC2	9.47842108304399e-08	1.63186896136972e-09
BLCA	FGFR3	ENSG00000130775.14	THEMIS2	3.12388409811414e-08	2.36354056170374e-11
BLCA	FGFR3	ENSG00000130830.13	MPP1	7.23739805492695e-08	3.23940989384102e-12
BLCA	FGFR3	ENSG00000130956.12	HABP4	5.34599453556595e-11	1.08767236210112e-14
BLCA	FGFR3	ENSG00000131016.15	AKAP12	8.18107623016008e-11	1.27783651797082e-14
BLCA	FGFR3	ENSG00000131042.12	LILRB2	2.13412199228542e-07	4.02887038775123e-10
BLCA	FGFR3	ENSG00000131196.16	NFATC1	1.89015583345928e-07	4.72054270045004e-09
BLCA	FGFR3	ENSG00000131459.11	GFPT2	1.20222882416699e-14	6.7220217166478e-20
BLCA	FGFR3	ENSG00000131507.10	NDFIP1	1.10724160578925e-08	9.44432397685421e-13
BLCA	FGFR3	ENSG00000132329.9	RAMP1	5.86926968259101e-07	2.18457217364423e-09
BLCA	FGFR3	ENSG00000132424.13	PNISR	1.02559822546741e-06	4.20702906599062e-11
BLCA	FGFR3	ENSG00000132563.14	REEP2	7.33652719088562e-08	1.46621356733385e-10
BLCA	FGFR3	ENSG00000132622.9	HSPA12B	4.05473209090672e-06	1.99557743570605e-09
BLCA	FGFR3	ENSG00000132639.11	SNAP25	1.61102456765391e-06	9.85624297591278e-09
BLCA	FGFR3	ENSG00000132793.10	LPIN3	1.52828906108303e-08	6.05017874757392e-12
BLCA	FGFR3	ENSG00000132854.17	KANK4	1.64846068271005e-07	3.08535427610044e-09
BLCA	FGFR3	ENSG00000133048.11	CHI3L1	1.72733008847893e-10	3.30723872508469e-15
BLCA	FGFR3	ENSG00000133110.13	POSTN	1.81839890571379e-12	5.26544728669591e-17
BLCA	FGFR3	ENSG00000133112.15	TPT1	1.32536037469488e-05	8.95461098163193e-10
BLCA	FGFR3	ENSG00000133816.12	MICAL2	2.85563669199733e-07	2.65394259061189e-11
BLCA	FGFR3	ENSG00000133858.14	ZFC3H1	4.73440231446746e-10	3.93034869776989e-11
BLCA	FGFR3	ENSG00000134042.11	MRO	7.24062355910423e-07	7.7815739377122e-09
BLCA	FGFR3	ENSG00000134061.5	CD180	4.57656647974325e-09	2.49541085251676e-11
BLCA	FGFR3	ENSG00000134072.9	CAMK1	2.78171513665561e-06	4.81039168361249e-10
BLCA	FGFR3	ENSG00000134398.11	ERN2	1.0438173846642e-06	4.64107756128984e-11
BLCA	FGFR3	ENSG00000134460.14	IL2RA	2.91671885454718e-08	3.07723094597835e-12
BLCA	FGFR3	ENSG00000134516.14	DOCK2	3.47491972891321e-06	1.18282382576001e-08
BLCA	FGFR3	ENSG00000134627.10	PIWIL4	7.23621979906782e-07	5.24311949650573e-10
BLCA	FGFR3	ENSG00000134668.11	SPOCD1	7.95880706779603e-15	2.41646629134501e-19
BLCA	FGFR3	ENSG00000134698.10	AGO4	1.1855459718366e-07	5.50210529609909e-09
BLCA	FGFR3	ENSG00000134755.13	DSC2	1.17302548568632e-05	6.20259224767367e-09
BLCA	FGFR3	ENSG00000134827.6	TCN1	1.32625928369149e-07	5.47964448179657e-10
BLCA	FGFR3	ENSG00000134830.5	C5AR2	7.37668782154095e-07	7.62606654854725e-10
BLCA	FGFR3	ENSG00000135002.10	RFK	5.45531704777799e-05	1.24189285735398e-09
BLCA	FGFR3	ENSG00000135045.6	C9orf40	6.02088015888826e-10	1.03276150238139e-13
BLCA	FGFR3	ENSG00000135047.13	CTSL	1.56816646479908e-09	5.9413921160966e-15
BLCA	FGFR3	ENSG00000135074.14	ADAM19	1.60419769004492e-10	1.18938607653232e-16
BLCA	FGFR3	ENSG00000135077.7	HAVCR2	1.81625470617146e-07	4.84974057768913e-10
BLCA	FGFR3	ENSG00000135094.9	SDS	2.73367123438008e-09	5.82537288304187e-12
BLCA	FGFR3	ENSG00000135226.15	UGT2B28	2.4428283950277e-08	3.51700597235494e-11
BLCA	FGFR3	ENSG00000135317.11	SNX14	9.3648503979734e-08	5.16420182068912e-14
BLCA	FGFR3	ENSG00000135362.12	PRR5L	6.46760737297775e-07	8.72873051081835e-09
BLCA	FGFR3	ENSG00000135472.7	FAIM2	6.64890304384556e-09	9.23622207309657e-10
BLCA	FGFR3	ENSG00000135929.7	CYP27A1	4.68597928111678e-09	5.21542952382118e-08
BLCA	FGFR3	ENSG00000135976.15	ANKRD36	2.3345357025219e-06	1.60328905418709e-09
BLCA	FGFR3	ENSG00000136010.12	ALDH1L2	1.74517379239289e-09	1.3438231118704e-13
BLCA	FGFR3	ENSG00000136052.8	SLC41A2	1.26730070101511e-07	1.025112982351e-10
BLCA	FGFR3	ENSG00000136231.12	IGF2BP3	1.15302980587428e-07	7.12656456474324e-11
BLCA	FGFR3	ENSG00000136244.10	IL6	2.91552909765333e-06	7.39956301373862e-09
BLCA	FGFR3	ENSG00000136286.13	MYO1G	4.21317957268613e-08	2.69645949106785e-10
BLCA	FGFR3	ENSG00000136634.5	IL10	1.87948939930899e-08	3.85696270304954e-13
BLCA	FGFR3	ENSG00000136717.13	BIN1	3.95825849530308e-08	1.25633207585334e-10
BLCA	FGFR3	ENSG00000136811.15	ODF2	2.55393881469643e-06	1.75491174487975e-09
BLCA	FGFR3	ENSG00000136824.17	SMC2	6.94267640863016e-07	1.81949183055638e-10
BLCA	FGFR3	ENSG00000136827.11	TOR1A	4.40390885003246e-07	1.15975090038757e-08
BLCA	FGFR3	ENSG00000136842.12	TMOD1	1.27131995362714e-07	6.36725284354928e-10
BLCA	FGFR3	ENSG00000136854.16	STXBP1	7.82054563149945e-06	7.98663295926802e-09
BLCA	FGFR3	ENSG00000136861.16	CDK5RAP2	1.27096041115479e-11	4.87752191874398e-15
BLCA	FGFR3	ENSG00000136867.9	SLC31A2	5.52667156501852e-10	1.42862107818118e-16
BLCA	FGFR3	ENSG00000136868.10	SLC31A1	1.07210379811351e-08	7.25307351890065e-11
BLCA	FGFR3	ENSG00000136875.11	PRPF4	6.38772000457381e-08	3.11237471301274e-12
BLCA	FGFR3	ENSG00000136891.12	TEX10	8.56490092805078e-07	5.83548090456365e-09
BLCA	FGFR3	ENSG00000136908.16	DPM2	1.91206599886365e-09	1.57569337124509e-09
BLCA	FGFR3	ENSG00000136943.9	CTSV	3.24739915005892e-07	9.14228156476584e-11
BLCA	FGFR3	ENSG00000137077.6	CCL21	1.92064095617713e-06	8.21968423503124e-09
BLCA	FGFR3	ENSG00000137265.13	IRF4	2.55667100414516e-07	3.22218616090492e-09
BLCA	FGFR3	ENSG00000137267.5	TUBB2A	5.94440713329643e-12	6.51893609381814e-17
BLCA	FGFR3	ENSG00000137285.9	TUBB2B	4.68039693373623e-09	1.6525137518306e-11
BLCA	FGFR3	ENSG00000137310.10	TCF19	5.76851612173893e-08	3.52659899561621e-11
BLCA	FGFR3	ENSG00000137337.13	MDC1	2.01401840032122e-06	1.77170637976166e-09
BLCA	FGFR3	ENSG00000137486.15	ARRB1	2.3629346216588e-09	7.73164286609292e-11
BLCA	FGFR3	ENSG00000137491.13	SLCO2B1	7.17654286446074e-08	2.76099878891742e-10
BLCA	FGFR3	ENSG00000137558.6	PI15	7.24773209157483e-06	2.15836827011276e-10
BLCA	FGFR3	ENSG00000137571.9	SLCO5A1	4.70042045637538e-06	1.13623256188033e-08
BLCA	FGFR3	ENSG00000137573.12	SULF1	5.53373299304622e-08	1.78576592940551e-11
BLCA	FGFR3	ENSG00000137648.15	TMPRSS4	1.16068946201405e-07	9.42375092115915e-11
BLCA	FGFR3	ENSG00000137720.6	C11orf1	0.000461924589807735	7.54467270266925e-09
BLCA	FGFR3	ENSG00000137726.14	FXYD6	3.00121986045186e-08	1.08890072830545e-11
BLCA	FGFR3	ENSG00000137776.15	SLTM	4.18119681802148e-07	9.83345509030953e-09
BLCA	FGFR3	ENSG00000137806.7	NDUFAF1	5.45464471921326e-07	1.61546871964048e-10
BLCA	FGFR3	ENSG00000137834.13	SMAD6	4.33732688546494e-06	1.09401511012478e-10
BLCA	FGFR3	ENSG00000137845.13	ADAM10	4.51590065878885e-08	3.01840769188294e-10
BLCA	FGFR3	ENSG00000137962.11	ARHGAP29	4.65654169242368e-06	6.83253204629549e-11
BLCA	FGFR3	ENSG00000138061.10	CYP1B1	1.33442448717742e-06	1.72546857736883e-10
BLCA	FGFR3	ENSG00000138080.12	EMILIN1	5.49396151670289e-08	6.2080159748822e-11
BLCA	FGFR3	ENSG00000138152.8	BTBD16	4.94935751267168e-08	2.50734644638088e-13
BLCA	FGFR3	ENSG00000138380.16	CARF	1.1162939913202e-07	4.53533381533678e-09
BLCA	FGFR3	ENSG00000138670.15	RASGEF1B	6.61052331142154e-08	1.59121339246419e-12
BLCA	FGFR3	ENSG00000138771.13	SHROOM3	3.26879034556359e-05	5.09963307990312e-09
BLCA	FGFR3	ENSG00000138792.8	ENPEP	0.000231194495947467	8.72447845904524e-09
BLCA	FGFR3	ENSG00000139174.9	PRICKLE1	2.77346998148038e-06	2.89348069369149e-09
BLCA	FGFR3	ENSG00000139734.16	DIAPH3	1.09642036289736e-05	6.02505900455038e-09
BLCA	FGFR3	ENSG00000139990.16	DCAF5	9.73324163394924e-08	3.63842905171226e-12
BLCA	FGFR3	ENSG00000140285.8	FGF7	2.62581676891536e-07	8.78212692778544e-11
BLCA	FGFR3	ENSG00000140319.9	SRP14	1.33415526304093e-05	1.0140750266113e-08
BLCA	FGFR3	ENSG00000140398.12	NEIL1	1.6001100004826e-06	7.58194306782639e-09
BLCA	FGFR3	ENSG00000140416.18	TPM1	4.76827755659852e-09	1.10846084312669e-12
BLCA	FGFR3	ENSG00000140450.8	ARRDC4	2.30899398514017e-09	1.43956069092982e-10
BLCA	FGFR3	ENSG00000140563.13	MCTP2	1.43749259596316e-07	8.04842058217632e-10
BLCA	FGFR3	ENSG00000140678.15	ITGAX	2.39548583517576e-08	2.67879741284522e-11
BLCA	FGFR3	ENSG00000140937.12	CDH11	1.22484328174886e-06	1.57525166406023e-09
BLCA	FGFR3	ENSG00000140955.9	ADAD2	7.98227507746447e-07	7.793053785588e-11
BLCA	FGFR3	ENSG00000140968.9	IRF8	8.90529379176419e-09	2.58797424130253e-11
BLCA	FGFR3	ENSG00000141068.12	KSR1	0.00179681322714983	1.13503515555341e-08
BLCA	FGFR3	ENSG00000141314.11	RHBDL3	1.02329134828117e-08	8.53618782159449e-11
BLCA	FGFR3	ENSG00000141391.12	PRELID3A	1.61724070406855e-09	9.21951382307194e-12
BLCA	FGFR3	ENSG00000141401.10	IMPA2	2.40880646124331e-06	2.24388819036628e-10
BLCA	FGFR3	ENSG00000141448.7	GATA6	8.87218858067857e-09	1.07744734909837e-09
BLCA	FGFR3	ENSG00000141480.16	ARRB2	2.53552559189522e-09	6.63238000312139e-14
BLCA	FGFR3	ENSG00000141506.12	PIK3R5	1.66808714338897e-07	8.2220869329403e-10
BLCA	FGFR3	ENSG00000141756.17	FKBP10	5.32680955033322e-07	3.50742833974644e-10
BLCA	FGFR3	ENSG00000142156.13	COL6A1	7.33316167527821e-08	2.8944889256985e-11
BLCA	FGFR3	ENSG00000142173.13	COL6A2	1.6409569852674e-09	1.80235545316308e-13
BLCA	FGFR3	ENSG00000142227.9	EMP3	6.73985388491913e-10	2.40266438670919e-12
BLCA	FGFR3	ENSG00000142512.13	SIGLEC10	5.98851122014204e-08	5.48103735295732e-09
BLCA	FGFR3	ENSG00000142552.6	RCN3	5.65359633295992e-08	5.96284173244924e-11
BLCA	FGFR3	ENSG00000142606.14	MMEL1	2.06931739990511e-07	1.14893676780513e-11
BLCA	FGFR3	ENSG00000142765.16	SYTL1	1.21491023943117e-08	9.68555791458288e-13
BLCA	FGFR3	ENSG00000142871.14	CYR61	1.26233176934181e-07	1.64875327015708e-09
BLCA	FGFR3	ENSG00000143196.4	DPT	3.40511124474357e-08	2.2199330282778e-11
BLCA	FGFR3	ENSG00000143226.12	FCGR2A	3.46130076709171e-08	5.54785174750417e-10
BLCA	FGFR3	ENSG00000143387.11	CTSK	3.3364261846937e-07	4.6144140349136e-10
BLCA	FGFR3	ENSG00000143515.15	ATP8B2	6.72826242203927e-08	3.93624559050192e-11
BLCA	FGFR3	ENSG00000143753.11	DEGS1	9.54775853607422e-06	1.04937669236111e-08
BLCA	FGFR3	ENSG00000143811.15	PYCR2	1.75185606542573e-06	1.12662088607951e-09
BLCA	FGFR3	ENSG00000143845.13	ETNK2	8.2058754147628e-06	6.41825116350122e-09
BLCA	FGFR3	ENSG00000143847.14	PPFIA4	4.99984094970708e-08	4.84506104406527e-09
BLCA	FGFR3	ENSG00000144579.6	CTDSP1	3.21448500926042e-07	1.46599122670715e-10
BLCA	FGFR3	ENSG00000144645.12	OSBPL10	1.29078428169221e-07	2.97666990806832e-10
BLCA	FGFR3	ENSG00000144843.10	ADPRH	1.17461722736286e-08	5.41132132574158e-12
BLCA	FGFR3	ENSG00000144857.13	BOC	3.92277546599376e-08	3.74470323209594e-10
BLCA	FGFR3	ENSG00000145147.18	SLIT2	6.08885754117427e-09	6.65925793056248e-12
BLCA	FGFR3	ENSG00000145214.12	DGKQ	1.0930049674034e-10	1.04160192361232e-10
BLCA	FGFR3	ENSG00000145348.15	TBCK	2.62765240423077e-07	5.12752827220911e-10
BLCA	FGFR3	ENSG00000145362.15	ANK2	1.01266095345676e-10	1.02071871619359e-14
BLCA	FGFR3	ENSG00000145423.4	SFRP2	2.07811743182923e-10	5.14791682670282e-14
BLCA	FGFR3	ENSG00000145439.10	CBR4	5.44525931498006e-12	1.0003634246511e-14
BLCA	FGFR3	ENSG00000145703.14	IQGAP2	8.3119822271765e-09	9.00665497832549e-14
BLCA	FGFR3	ENSG00000145741.14	BTF3	2.92737922057818e-06	3.7262761901261e-09
BLCA	FGFR3	ENSG00000145743.14	FBXL17	4.24183289641448e-08	1.95541844877943e-09
BLCA	FGFR3	ENSG00000145868.15	FBXO38	2.35896725132478e-07	2.03841770078723e-09
BLCA	FGFR3	ENSG00000146021.13	KLHL3	4.84015866836985e-09	6.56804405285586e-13
BLCA	FGFR3	ENSG00000146063.17	TRIM41	7.29846865501064e-06	6.71926172905399e-09
BLCA	FGFR3	ENSG00000146070.15	PLA2G7	1.18566448136632e-09	6.3305505647443e-15
BLCA	FGFR3	ENSG00000146374.12	RSPO3	6.47691240467991e-07	2.05727711664176e-09
BLCA	FGFR3	ENSG00000146409.9	SLC18B1	2.07379196212511e-07	1.20423366151811e-09
BLCA	FGFR3	ENSG00000146416.15	AIG1	5.9978175728807e-07	4.24686655599878e-13
BLCA	FGFR3	ENSG00000146535.12	GNA12	4.53565862348742e-06	7.46801152366436e-10
BLCA	FGFR3	ENSG00000146670.8	CDCA5	4.10663470962784e-08	8.16053228855289e-12
BLCA	FGFR3	ENSG00000147010.16	SH3KBP1	4.20479464132458e-14	2.66184590360515e-20
BLCA	FGFR3	ENSG00000147119.3	CHST7	1.75068621055206e-07	5.83844258026765e-10
BLCA	FGFR3	ENSG00000147162.12	OGT	2.50644217823252e-05	2.36259527935106e-09
BLCA	FGFR3	ENSG00000147251.14	DOCK11	2.09288331648304e-09	9.49311141445835e-12
BLCA	FGFR3	ENSG00000147443.11	DOK2	1.23372741145647e-06	7.43058728835409e-09
BLCA	FGFR3	ENSG00000147570.8	DNAJC5B	5.88167110114828e-09	2.42164700906598e-11
BLCA	FGFR3	ENSG00000147862.13	NFIB	5.34464259423323e-15	2.26682810205333e-17
BLCA	FGFR3	ENSG00000147883.10	CDKN2B	3.1447101625196e-07	1.07279946269585e-11
BLCA	FGFR3	ENSG00000147912.11	FBXO10	6.17094836963661e-11	2.6367979396112e-11
BLCA	FGFR3	ENSG00000148019.11	CEP78	2.55451845089625e-07	2.06078023013331e-12
BLCA	FGFR3	ENSG00000148153.12	INIP	9.16670391076675e-05	1.80162959201358e-09
BLCA	FGFR3	ENSG00000148158.15	SNX30	0.000191996547330599	1.56511999443966e-11
BLCA	FGFR3	ENSG00000148180.15	GSN	1.58358603808033e-08	1.82323392863314e-11
BLCA	FGFR3	ENSG00000148229.11	POLE3	2.01029649238026e-07	3.5276467944576e-11
BLCA	FGFR3	ENSG00000148248.12	SURF4	6.93188480477446e-12	3.56139733252332e-17
BLCA	FGFR3	ENSG00000148297.14	MED22	4.68247687592722e-10	3.38357130730993e-13
BLCA	FGFR3	ENSG00000148337.18	CIZ1	7.67987256398835e-11	2.96815890064162e-13
BLCA	FGFR3	ENSG00000148339.11	SLC25A25	1.60284292391235e-08	1.01233894313553e-13
BLCA	FGFR3	ENSG00000148848.13	ADAM12	1.94645226404645e-07	2.60553105545375e-12
BLCA	FGFR3	ENSG00000149177.11	PTPRJ	4.90178050547903e-06	1.07366224627185e-08
BLCA	FGFR3	ENSG00000149380.10	P4HA3	3.54098130553978e-11	1.47984328079714e-15
BLCA	FGFR3	ENSG00000149527.16	PLCH2	3.44624197607758e-06	1.47893843807108e-09
BLCA	FGFR3	ENSG00000149554.11	CHEK1	4.50632276238168e-08	3.10083314460136e-09
BLCA	FGFR3	ENSG00000149633.10	KIAA1755	5.43537828695723e-14	3.84732074530588e-18
BLCA	FGFR3	ENSG00000149636.14	DSN1	7.50168994879291e-08	8.6398954908657e-10
BLCA	FGFR3	ENSG00000149639.13	SOGA1	3.05264562787785e-05	2.49985931952345e-09
BLCA	FGFR3	ENSG00000149781.11	FERMT3	1.06741668645378e-07	4.00795817331723e-09
BLCA	FGFR3	ENSG00000149922.9	TBX6	2.57928541212916e-05	7.27329519989618e-10
BLCA	FGFR3	ENSG00000149948.12	HMGA2	4.40103296492217e-07	1.47362716927049e-09
BLCA	FGFR3	ENSG00000150051.12	MKX	3.35335663763647e-07	6.46242796061072e-10
BLCA	FGFR3	ENSG00000150510.14	FAM124A	2.48047851883217e-10	2.59582044596611e-14
BLCA	FGFR3	ENSG00000150540.12	HNMT	3.13396722825009e-06	7.8617872053747e-09
BLCA	FGFR3	ENSG00000150637.7	CD226	1.30175199793457e-07	4.5959634253693e-09
BLCA	FGFR3	ENSG00000150764.12	DIXDC1	3.68287825792841e-07	7.73478788386741e-10
BLCA	FGFR3	ENSG00000150867.12	PIP4K2A	7.30621739552653e-08	2.32397058956273e-10
BLCA	FGFR3	ENSG00000151287.15	TEX30	4.55803134236323e-05	2.65047220094838e-09
BLCA	FGFR3	ENSG00000151338.17	MIPOL1	7.13548451151476e-06	1.01504521824524e-08
BLCA	FGFR3	ENSG00000151388.9	ADAMTS12	3.69467107607762e-10	4.54499838721309e-15
BLCA	FGFR3	ENSG00000151458.10	ANKRD50	1.71751314602052e-13	3.52975333253473e-18
BLCA	FGFR3	ENSG00000151470.11	C4orf33	1.60677494036766e-07	9.03806569527647e-10
BLCA	FGFR3	ENSG00000151617.14	EDNRA	8.6045656124904e-07	1.88389589538555e-11
BLCA	FGFR3	ENSG00000151692.13	RNF144A	6.22666223190167e-06	1.38473931979137e-09
BLCA	FGFR3	ENSG00000151917.16	BEND6	2.96817103592644e-11	4.29913252444488e-14
BLCA	FGFR3	ENSG00000152154.9	TMEM178A	5.07662768568602e-06	1.09760941539905e-09
BLCA	FGFR3	ENSG00000152270.7	PDE3B	2.41133208892876e-05	7.67530032420701e-09
BLCA	FGFR3	ENSG00000152284.4	TCF7L1	3.5565684223044e-08	5.72448191732224e-10
BLCA	FGFR3	ENSG00000152315.4	KCNK13	1.50189807583476e-07	6.84032993106728e-10
BLCA	FGFR3	ENSG00000153012.10	LGI2	1.10630112311267e-07	1.02458440097048e-10
BLCA	FGFR3	ENSG00000153029.13	MR1	6.02323019227901e-08	3.37460937204069e-11
BLCA	FGFR3	ENSG00000153071.13	DAB2	1.31775001049505e-07	4.20928549427098e-11
BLCA	FGFR3	ENSG00000153317.13	ASAP1	2.77960910651687e-07	3.46803127479405e-13
BLCA	FGFR3	ENSG00000153914.14	SREK1	1.45208665549056e-08	2.99230831610849e-11
BLCA	FGFR3	ENSG00000153956.14	CACNA2D1	1.56745718317022e-06	1.11670995343085e-08
BLCA	FGFR3	ENSG00000153976.2	HS3ST3A1	4.02717797721619e-10	7.91032501901905e-14
BLCA	FGFR3	ENSG00000154065.15	ANKRD29	1.51749958767788e-08	4.44222637061782e-11
BLCA	FGFR3	ENSG00000154309.8	DISP1	1.66808050529716e-06	2.34909191550241e-09
BLCA	FGFR3	ENSG00000154380.15	ENAH	6.04873044325097e-06	4.40459789298108e-09
BLCA	FGFR3	ENSG00000154553.12	PDLIM3	1.35014127027543e-08	1.19314662113353e-11
BLCA	FGFR3	ENSG00000154654.13	NCAM2	4.29542631547685e-06	2.36125290270089e-09
BLCA	FGFR3	ENSG00000155380.10	SLC16A1	8.39605003330537e-07	2.37974778763147e-11
BLCA	FGFR3	ENSG00000155465.17	SLC7A7	9.48354177456299e-09	2.71753067160576e-11
BLCA	FGFR3	ENSG00000155629.13	PIK3AP1	2.60068341675059e-07	2.29419728004002e-10
BLCA	FGFR3	ENSG00000155636.13	RBM45	1.68126941494888e-07	1.14121406253878e-09
BLCA	FGFR3	ENSG00000155926.12	SLA	4.08191214415329e-07	3.4195362840788e-09
BLCA	FGFR3	ENSG00000155957.15	TMBIM4	1.37224439464013e-07	5.03238223767148e-11
BLCA	FGFR3	ENSG00000156113.19	KCNMA1	3.71370517528034e-07	3.09371281596676e-09
BLCA	FGFR3	ENSG00000156804.6	FBXO32	2.01869900109291e-08	6.52166212324212e-11
BLCA	FGFR3	ENSG00000157303.9	SUSD3	4.48046574314534e-10	4.44145526093856e-13
BLCA	FGFR3	ENSG00000157350.11	ST3GAL2	1.22523390831845e-06	3.6532541612891e-09
BLCA	FGFR3	ENSG00000157368.9	IL34	2.11930373397086e-07	3.42428604828832e-09
BLCA	FGFR3	ENSG00000157483.7	MYO1E	5.34166291629586e-05	1.93917857257765e-09
BLCA	FGFR3	ENSG00000157870.13	FAM213B	1.42309639158587e-07	2.41520712611158e-11
BLCA	FGFR3	ENSG00000157927.15	RADIL	1.59547803290498e-08	3.33568922047333e-12
BLCA	FGFR3	ENSG00000158122.10	AAED1	4.98820894924713e-09	3.13299348985827e-14
BLCA	FGFR3	ENSG00000158163.13	DZIP1L	6.22790229079526e-12	3.96587819496502e-15
BLCA	FGFR3	ENSG00000158169.10	FANCC	3.70939458453694e-10	1.5712870325377e-15
BLCA	FGFR3	ENSG00000158186.11	MRAS	2.51769992418175e-07	3.56713153416317e-11
BLCA	FGFR3	ENSG00000158714.9	SLAMF8	2.76515189922745e-08	2.2841926124613e-10
BLCA	FGFR3	ENSG00000158715.5	SLC45A3	5.99794253984838e-08	8.80894869592418e-11
BLCA	FGFR3	ENSG00000158859.9	ADAMTS4	3.1888216602002e-05	1.03683928961186e-09
BLCA	FGFR3	ENSG00000158869.9	FCER1G	2.61262662657712e-07	1.37310113334245e-09
BLCA	FGFR3	ENSG00000159069.12	FBXW5	2.10101672532245e-08	8.82249396533602e-11
BLCA	FGFR3	ENSG00000159173.17	TNNI1	1.61960687387964e-06	4.42958088209062e-09
BLCA	FGFR3	ENSG00000159403.14	C1R	5.5826350564394e-09	1.5937150999373e-11
BLCA	FGFR3	ENSG00000159433.10	STARD9	2.58195791253884e-09	1.31414118162928e-13
BLCA	FGFR3	ENSG00000159674.10	SPON2	6.76021514794542e-08	1.51971120982156e-11
BLCA	FGFR3	ENSG00000159753.12	CARMIL2	1.02131718167756e-08	1.4335224750034e-10
BLCA	FGFR3	ENSG00000160013.7	PTGIR	2.02829702225399e-06	4.04431935915843e-09
BLCA	FGFR3	ENSG00000160145.14	KALRN	9.84388243489019e-05	6.47920291808651e-09
BLCA	FGFR3	ENSG00000160182.2	TFF1	4.60992621167549e-08	6.03541220208488e-13
BLCA	FGFR3	ENSG00000160255.15	ITGB2	1.1450434830463e-06	6.72363207584288e-09
BLCA	FGFR3	ENSG00000160447.6	PKN3	2.0603214049151e-09	4.01066656012976e-13
BLCA	FGFR3	ENSG00000160883.9	HK3	8.4565900915093e-08	6.44098964233649e-11
BLCA	FGFR3	ENSG00000160973.7	FOXH1	8.32815353797006e-06	1.08243423637615e-08
BLCA	FGFR3	ENSG00000161048.10	NAPEPLD	5.90942393329066e-10	2.55788781000448e-10
BLCA	FGFR3	ENSG00000161642.16	ZNF385A	3.85726702874444e-07	2.20383529803364e-11
BLCA	FGFR3	ENSG00000161714.10	PLCD3	1.59539141114631e-09	5.72301248583356e-16
BLCA	FGFR3	ENSG00000161791.12	FMNL3	1.1407607525198e-08	2.47746310247846e-14
BLCA	FGFR3	ENSG00000161929.13	SCIMP	1.29417896335815e-07	2.20285747646426e-09
BLCA	FGFR3	ENSG00000162231.12	NXF1	4.82676684313377e-08	1.1274624958697e-09
BLCA	FGFR3	ENSG00000162236.10	STX5	5.05906792160793e-10	3.20098403329043e-10
BLCA	FGFR3	ENSG00000162496.7	DHRS3	6.59540049701223e-07	2.09153112092874e-12
BLCA	FGFR3	ENSG00000162520.13	SYNC	2.09738890733219e-06	5.01578157531726e-09
BLCA	FGFR3	ENSG00000162607.11	USP1	1.01119755262432e-05	3.96261371468677e-09
BLCA	FGFR3	ENSG00000162734.11	PEA15	2.09521405255875e-06	8.48014611838355e-10
BLCA	FGFR3	ENSG00000162745.9	OLFML2B	1.11122233645868e-08	1.08892978568185e-13
BLCA	FGFR3	ENSG00000163121.8	NEURL3	1.88288620410587e-07	8.13334504943022e-11
BLCA	FGFR3	ENSG00000163359.14	COL6A3	2.39656490011136e-08	5.36760470204088e-12
BLCA	FGFR3	ENSG00000163430.8	FSTL1	2.48328399010211e-06	5.84617649646559e-09
BLCA	FGFR3	ENSG00000163449.9	TMEM169	6.10412415959381e-08	3.93820931875279e-12
BLCA	FGFR3	ENSG00000163482.10	STK36	4.00711669780625e-09	1.05420842304247e-13
BLCA	FGFR3	ENSG00000163599.13	CTLA4	2.45705707881468e-07	2.45064470187554e-10
BLCA	FGFR3	ENSG00000163600.11	ICOS	1.06624873902485e-06	3.59445344488008e-09
BLCA	FGFR3	ENSG00000163735.6	CXCL5	1.17036311890717e-05	5.78287984489016e-09
BLCA	FGFR3	ENSG00000163751.3	CPA3	2.58615549057896e-05	1.20142905751722e-08
BLCA	FGFR3	ENSG00000163823.3	CCR1	4.68320284434657e-07	5.56384174252213e-10
BLCA	FGFR3	ENSG00000163918.9	RFC4	3.18102460801005e-07	3.5519049396625e-09
BLCA	FGFR3	ENSG00000163995.17	ABLIM2	7.68961034749369e-06	1.71175023094282e-09
BLCA	FGFR3	ENSG00000164023.13	SGMS2	1.32498405814042e-05	9.09111230627831e-09
BLCA	FGFR3	ENSG00000164024.10	METAP1	1.20854567610709e-06	6.37026956490015e-09
BLCA	FGFR3	ENSG00000164039.13	BDH2	3.05759964073259e-05	3.38728515514955e-09
BLCA	FGFR3	ENSG00000164073.8	MFSD8	2.2614511479861e-08	5.35172916240229e-10
BLCA	FGFR3	ENSG00000164093.14	PITX2	5.35367914435115e-07	6.6887776757111e-09
BLCA	FGFR3	ENSG00000164116.15	GUCY1A3	0.000158354370468325	1.15502993869014e-09
BLCA	FGFR3	ENSG00000164199.14	ADGRV1	1.125366030398e-08	2.37677797123104e-11
BLCA	FGFR3	ENSG00000164219.8	PGGT1B	2.97995658014992e-11	7.99031115918786e-12
BLCA	FGFR3	ENSG00000164220.6	F2RL2	2.66346149357898e-10	6.49937701048304e-13
BLCA	FGFR3	ENSG00000164236.10	ANKRD33B	1.92811900038218e-09	2.03467146490402e-11
BLCA	FGFR3	ENSG00000164241.12	C5orf63	1.73739488664823e-05	7.76052024792846e-09
BLCA	FGFR3	ENSG00000164331.8	ANKRA2	2.34758872228677e-12	1.70886532014054e-14
BLCA	FGFR3	ENSG00000164484.10	TMEM200A	3.41206486926835e-06	1.0229347221375e-09
BLCA	FGFR3	ENSG00000164548.9	TRA2A	2.14443462889664e-08	4.22080694153333e-10
BLCA	FGFR3	ENSG00000164692.16	COL1A2	9.7870192262613e-08	5.83393163065222e-11
BLCA	FGFR3	ENSG00000164694.15	FNDC1	2.06852059442264e-09	6.73014109015018e-13
BLCA	FGFR3	ENSG00000164920.8	OSR2	5.70047306783433e-10	3.03326344691471e-10
BLCA	FGFR3	ENSG00000164932.11	CTHRC1	2.41990274960915e-09	1.05775361602364e-13
BLCA	FGFR3	ENSG00000164949.6	GEM	5.32619687767994e-06	4.49182897800628e-10
BLCA	FGFR3	ENSG00000164985.13	PSIP1	5.77964813794807e-08	6.38360051903338e-10
BLCA	FGFR3	ENSG00000165030.3	NFIL3	1.97890453030656e-06	1.72436530702593e-09
BLCA	FGFR3	ENSG00000165168.7	CYBB	4.01699794990148e-07	6.26871400604201e-10
BLCA	FGFR3	ENSG00000165209.17	STRBP	5.73512030364502e-07	7.4860301596857e-10
BLCA	FGFR3	ENSG00000165219.20	GAPVD1	1.28477468473985e-09	1.10899036178102e-14
BLCA	FGFR3	ENSG00000165244.6	ZNF367	2.31159011502855e-07	4.23270342951071e-10
BLCA	FGFR3	ENSG00000165272.13	AQP3	1.92832851272024e-08	8.46420496245181e-13
BLCA	FGFR3	ENSG00000165410.13	CFL2	2.34086775163303e-06	4.63441478175072e-09
BLCA	FGFR3	ENSG00000165533.17	TTC8	1.65900896948276e-05	7.30723197501148e-09
BLCA	FGFR3	ENSG00000165617.13	DACT1	2.51673642563613e-06	4.24863925632191e-09
BLCA	FGFR3	ENSG00000165661.14	QSOX2	3.63741848939328e-07	4.40766659232141e-11
BLCA	FGFR3	ENSG00000165685.7	TMEM52B	3.19755207904476e-08	1.66888270484111e-11
BLCA	FGFR3	ENSG00000165757.8	KIAA1462	1.06235901383514e-08	1.11613929042832e-13
BLCA	FGFR3	ENSG00000165914.13	TTC7B	2.25101216302901e-07	6.81500181825776e-11
BLCA	FGFR3	ENSG00000165935.8	SMCO2	1.19580172552886e-10	1.0561569591801e-13
BLCA	FGFR3	ENSG00000166002.5	SMCO4	4.44243575311927e-09	1.47315337662576e-12
BLCA	FGFR3	ENSG00000166025.16	AMOTL1	7.28043487327518e-08	4.79104167710594e-11
BLCA	FGFR3	ENSG00000166073.7	GPR176	2.24649995725994e-09	1.72396619311923e-13
BLCA	FGFR3	ENSG00000166147.12	FBN1	8.46173912255779e-08	4.66602972479678e-12
BLCA	FGFR3	ENSG00000166250.10	CLMP	4.92370733165598e-11	3.75987140486296e-15
BLCA	FGFR3	ENSG00000166619.11	BLCAP	2.08387268710403e-06	9.38566484727658e-11
BLCA	FGFR3	ENSG00000166741.6	NNMT	8.15482639647151e-09	4.07310827794919e-11
BLCA	FGFR3	ENSG00000166823.5	MESP1	1.65045578826323e-06	3.62576136448538e-09
BLCA	FGFR3	ENSG00000166825.12	ANPEP	4.33632357113518e-08	2.29527488809781e-11
BLCA	FGFR3	ENSG00000166831.7	RBPMS2	2.54891777697072e-07	2.33662084140116e-10
BLCA	FGFR3	ENSG00000166833.18	NAV2	3.65283206623046e-13	6.49022283016487e-17
BLCA	FGFR3	ENSG00000166920.9	C15orf48	2.97887299473017e-08	1.44162167548249e-11
BLCA	FGFR3	ENSG00000166923.9	GREM1	1.74496745157021e-10	5.07212242482946e-15
BLCA	FGFR3	ENSG00000166927.11	MS4A7	1.42019840769734e-07	4.16323195003677e-10
BLCA	FGFR3	ENSG00000166946.12	CCNDBP1	3.93862742363305e-08	6.02067619532414e-09
BLCA	FGFR3	ENSG00000166949.14	SMAD3	2.67598969381618e-10	1.87568509632443e-14
BLCA	FGFR3	ENSG00000166987.13	MBD6	3.55599448942865e-08	2.9626369272221e-11
BLCA	FGFR3	ENSG00000167123.17	CERCAM	8.61826338247551e-12	2.75019972769375e-15
BLCA	FGFR3	ENSG00000167178.14	ISLR2	3.05698696449855e-06	3.65191913549099e-09
BLCA	FGFR3	ENSG00000167315.16	ACAA2	5.18232603721833e-08	1.76099847184694e-10
BLCA	FGFR3	ENSG00000167549.17	CORO6	2.17651439978724e-06	4.69116330732154e-09
BLCA	FGFR3	ENSG00000167550.9	RHEBL1	5.8245555955028e-09	4.08138205940325e-10
BLCA	FGFR3	ENSG00000167601.10	AXL	4.89219677042451e-08	2.90705655262038e-10
BLCA	FGFR3	ENSG00000167613.14	LAIR1	3.32666327160255e-07	4.00057381372184e-09
BLCA	FGFR3	ENSG00000167994.10	RAB3IL1	1.25193241915453e-10	3.24437254844172e-13
BLCA	FGFR3	ENSG00000168140.4	VASN	1.23680961274353e-07	7.47215763851261e-11
BLCA	FGFR3	ENSG00000168229.3	PTGDR	4.86223264690302e-06	1.16226010264274e-08
BLCA	FGFR3	ENSG00000168243.9	GNG4	1.96684013334539e-07	1.37762215339987e-09
BLCA	FGFR3	ENSG00000168334.8	XIRP1	1.58404153565327e-08	1.53052846170644e-12
BLCA	FGFR3	ENSG00000168386.17	FILIP1L	4.87227477018421e-06	1.55208894821251e-09
BLCA	FGFR3	ENSG00000168491.8	CCDC110	2.09146510030275e-07	4.38672490188888e-11
BLCA	FGFR3	ENSG00000168496.3	FEN1	3.83689770033866e-07	1.75123052284365e-09
BLCA	FGFR3	ENSG00000168542.11	COL3A1	7.0749848480329e-08	1.09453771743134e-11
BLCA	FGFR3	ENSG00000168685.13	IL7R	3.66193866449597e-07	3.08893517709766e-11
BLCA	FGFR3	ENSG00000168781.20	PPIP5K1	7.51707568401373e-08	9.1146707332043e-11
BLCA	FGFR3	ENSG00000168824.13		1.67904655138107e-11	8.55079483542147e-19
BLCA	FGFR3	ENSG00000168874.11	ATOH8	1.16636885769697e-06	4.25751651984963e-12
BLCA	FGFR3	ENSG00000168936.9	TMEM129	5.57713586518871e-06	1.24675658612118e-09
BLCA	FGFR3	ENSG00000168995.12	SIGLEC7	3.02738594652502e-07	2.32858324669378e-11
BLCA	FGFR3	ENSG00000169071.13	ROR2	5.12473765728074e-10	3.1921316386849e-13
BLCA	FGFR3	ENSG00000169184.5	MN1	1.89622710656135e-07	2.37644896201262e-10
BLCA	FGFR3	ENSG00000169255.12	B3GALNT1	7.30507550250059e-07	5.85664756609557e-12
BLCA	FGFR3	ENSG00000169413.2	RNASE6	2.59876028100171e-07	5.10970478715113e-09
BLCA	FGFR3	ENSG00000169504.13	CLIC4	1.25073459181157e-09	4.63884195891386e-18
BLCA	FGFR3	ENSG00000169515.5	CCDC8	2.76935402294302e-08	4.51795258343367e-11
BLCA	FGFR3	ENSG00000169554.15	ZEB2	1.84709543323957e-05	4.93049504535607e-09
BLCA	FGFR3	ENSG00000169894.16	MUC3A	8.41310573555683e-09	1.00851880705632e-12
BLCA	FGFR3	ENSG00000169896.15	ITGAM	8.88573274813196e-07	1.74816533315272e-09
BLCA	FGFR3	ENSG00000169902.12	TPST1	1.52705901202467e-08	1.193172529893e-11
BLCA	FGFR3	ENSG00000170166.5	HOXD4	1.28309856976808e-08	7.56860073130195e-11
BLCA	FGFR3	ENSG00000170231.14	FABP6	3.83887036418756e-08	1.56520411787373e-11
BLCA	FGFR3	ENSG00000170456.13	DENND5B	7.91138298160276e-07	1.19143826304962e-12
BLCA	FGFR3	ENSG00000170458.12	CD14	2.50260300273607e-07	1.4160833438458e-09
BLCA	FGFR3	ENSG00000170537.11	TMC7	7.55679960932756e-06	1.82288867593116e-09
BLCA	FGFR3	ENSG00000170542.5	SERPINB9	1.45056865728985e-08	1.44911554679769e-12
BLCA	FGFR3	ENSG00000170624.12	SGCD	1.09831406887437e-11	3.82332379784748e-15
BLCA	FGFR3	ENSG00000170684.7	ZNF296	6.88795436742101e-06	6.77743893644498e-12
BLCA	FGFR3	ENSG00000170801.8	HTRA3	5.62626744943772e-11	2.43851166327065e-15
BLCA	FGFR3	ENSG00000170909.12	OSCAR	1.54640292428933e-08	1.18068655767693e-10
BLCA	FGFR3	ENSG00000171016.10	PYGO1	1.65417075954713e-05	2.22426786915582e-09
BLCA	FGFR3	ENSG00000171049.8	FPR2	2.74715339685079e-05	9.43349313104853e-09
BLCA	FGFR3	ENSG00000171051.7	FPR1	1.60799597904581e-06	2.55072063823084e-09
BLCA	FGFR3	ENSG00000171101.12	SIGLEC17P	4.60776500147187e-06	1.06319320572412e-08
BLCA	FGFR3	ENSG00000171163.14	ZNF692	7.85631694146736e-06	3.2578585236538e-09
BLCA	FGFR3	ENSG00000171310.9	CHST11	7.96949157329818e-09	2.23646492886546e-13
BLCA	FGFR3	ENSG00000171401.13	KRT13	1.46186889339676e-07	2.08129529325543e-09
BLCA	FGFR3	ENSG00000171469.9	ZNF561	3.09522848781571e-09	4.39107079895838e-12
BLCA	FGFR3	ENSG00000171631.13	P2RY6	1.18730663102194e-09	1.02587411065126e-11
BLCA	FGFR3	ENSG00000171793.12	CTPS1	6.99592599023563e-05	5.5382791811848e-09
BLCA	FGFR3	ENSG00000171812.9	COL8A2	5.50831606440775e-07	4.63759518217909e-09
BLCA	FGFR3	ENSG00000171860.4	C3AR1	2.68849109127018e-07	1.18920157936967e-09
BLCA	FGFR3	ENSG00000171865.8	RNASEH1	3.61454134463743e-06	1.82766752773713e-09
BLCA	FGFR3	ENSG00000172061.8	LRRC15	1.11333834316173e-08	1.12345214410848e-11
BLCA	FGFR3	ENSG00000172156.3	CCL11	8.0082336673796e-07	1.11443077498357e-09
BLCA	FGFR3	ENSG00000172260.12	NEGR1	1.47463953145617e-07	6.05541773718569e-10
BLCA	FGFR3	ENSG00000172301.9	COPRS	7.30728317110141e-08	1.65751161899428e-11
BLCA	FGFR3	ENSG00000172346.13	CSDC2	4.17143519846472e-09	9.91028762082526e-12
BLCA	FGFR3	ENSG00000172578.10	KLHL6	2.46840375166533e-06	7.96094480963165e-10
BLCA	FGFR3	ENSG00000172716.15	SLFN11	6.7835029885798e-09	3.46103479794773e-14
BLCA	FGFR3	ENSG00000172830.11	SSH3	1.23142901496102e-10	7.9092502308517e-16
BLCA	FGFR3	ENSG00000172890.10	NADSYN1	3.05255570789906e-08	1.61812208503253e-11
BLCA	FGFR3	ENSG00000172986.11	GXYLT2	1.97209199415029e-07	1.08756912034604e-11
BLCA	FGFR3	ENSG00000173011.11	TADA2B	7.4796910189584e-10	5.12335079301519e-11
BLCA	FGFR3	ENSG00000173068.16	BNC2	3.68336069183852e-09	7.404483428791e-12
BLCA	FGFR3	ENSG00000173372.15	C1QA	4.49364536730167e-07	1.1537993999755e-08
BLCA	FGFR3	ENSG00000173391.7	OLR1	8.8240068400985e-07	2.79616151172308e-09
BLCA	FGFR3	ENSG00000173409.12	ARV1	3.32734195584518e-07	2.07599776900547e-09
BLCA	FGFR3	ENSG00000173917.10	HOXB2	1.15805359948189e-05	1.05620732166734e-08
BLCA	FGFR3	ENSG00000173918.13	C1QTNF1	3.36354906638221e-07	3.23515120752324e-10
BLCA	FGFR3	ENSG00000173928.2	SWSAP1	7.37026354105093e-05	3.09025015078137e-10
BLCA	FGFR3	ENSG00000174099.9	MSRB3	2.74285498492966e-06	2.28951961569665e-09
BLCA	FGFR3	ENSG00000174130.11	TLR6	8.43524070055353e-07	4.86330447992567e-09
BLCA	FGFR3	ENSG00000174332.4	GLIS1	1.00026096137106e-07	1.01126923775019e-08
BLCA	FGFR3	ENSG00000174807.3	CD248	2.00928376830461e-06	2.69374007218005e-09
BLCA	FGFR3	ENSG00000174944.7	P2RY14	3.76343296610847e-06	7.39634842806856e-09
BLCA	FGFR3	ENSG00000175048.15	ZDHHC14	1.53477236050923e-05	1.20474117378909e-08
BLCA	FGFR3	ENSG00000175147.10	TMEM51-AS1	2.44724642709864e-08	1.96097472544588e-12
BLCA	FGFR3	ENSG00000175264.6	CHST1	5.29772987990951e-07	2.03253182711674e-10
BLCA	FGFR3	ENSG00000175489.9	LRRC25	5.6738334336063e-08	4.76327785133428e-10
BLCA	FGFR3	ENSG00000175920.14	DOK7	2.56287190553738e-06	4.97655535087882e-10
BLCA	FGFR3	ENSG00000176014.11	TUBB6	3.90088499106481e-07	5.51006457944206e-11
BLCA	FGFR3	ENSG00000176148.14	TCP11L1	2.82039613892221e-08	5.76712285015217e-13
BLCA	FGFR3	ENSG00000176170.12	SPHK1	1.907438902967e-09	1.1779428503407e-13
BLCA	FGFR3	ENSG00000176438.11	SYNE3	1.22547080313075e-07	5.54843235227672e-11
BLCA	FGFR3	ENSG00000176454.12	LPCAT4	1.37807975324307e-05	3.9855114646945e-10
BLCA	FGFR3	ENSG00000176903.4	PNMA1	1.55858375723986e-10	2.65020686300333e-13
BLCA	FGFR3	ENSG00000176971.3	FIBIN	3.86449547208539e-07	4.56486218655138e-10
BLCA	FGFR3	ENSG00000177455.10	CD19	3.86760975628146e-08	8.60410445503242e-10
BLCA	FGFR3	ENSG00000177469.12	PTRF	2.4822624034855e-06	8.16262538155533e-10
BLCA	FGFR3	ENSG00000177483.10	RBM44	7.50713353080455e-06	3.86961717814973e-10
BLCA	FGFR3	ENSG00000177494.5	ZBED2	2.58545631817793e-10	1.24760940298058e-13
BLCA	FGFR3	ENSG00000177575.11	CD163	7.68110217773361e-08	1.58496089964445e-10
BLCA	FGFR3	ENSG00000177602.5	GSG2	7.59585883827433e-06	8.706308345055e-09
BLCA	FGFR3	ENSG00000177706.8	FAM20C	2.64598808780871e-10	3.03647095531956e-14
BLCA	FGFR3	ENSG00000178033.5	FAM26E	3.76355943637369e-09	5.65705803098839e-13
BLCA	FGFR3	ENSG00000178188.13	SH2B1	2.49738902172228e-06	1.96348665411937e-09
BLCA	FGFR3	ENSG00000178199.12	ZC3H12D	4.54599813176757e-07	7.19387276185601e-09
BLCA	FGFR3	ENSG00000178202.11	KDELC2	1.12229847734514e-08	7.53544182186316e-10
BLCA	FGFR3	ENSG00000178761.13	FAM219B	4.5173585323024e-07	1.5858940383973e-09
BLCA	FGFR3	ENSG00000178776.4	C5orf46	1.8305373226678e-07	2.0776924883188e-10
BLCA	FGFR3	ENSG00000178882.12	FAM101A	6.4578597828878e-08	1.03578083634106e-09
BLCA	FGFR3	ENSG00000178947.8	SMIM10L2A	1.89075824819512e-09	5.79623164929607e-11
BLCA	FGFR3	ENSG00000178951.7	ZBTB7A	2.32082090614071e-07	1.16878793111791e-09
BLCA	FGFR3	ENSG00000178966.14	RMI1	8.9809085710109e-07	6.13282224321327e-12
BLCA	FGFR3	ENSG00000178977.3	LINC00324	8.84090280908356e-07	9.79946169933341e-10
BLCA	FGFR3	ENSG00000179335.17	CLK3	1.20855894700639e-06	2.68463078909702e-10
BLCA	FGFR3	ENSG00000179387.8	ELMOD2	5.30622123205829e-06	8.13176120720842e-09
BLCA	FGFR3	ENSG00000179546.4	HTR1D	2.58208308122804e-07	2.54901052048646e-09
BLCA	FGFR3	ENSG00000179588.7	ZFPM1	0.000174151140031456	1.14516690098167e-08
BLCA	FGFR3	ENSG00000179820.14	MYADM	1.12294555205754e-07	1.81531427799185e-10
BLCA	FGFR3	ENSG00000179934.6	CCR8	3.96983213316086e-07	8.24948115230428e-11
BLCA	FGFR3	ENSG00000179954.13	SSC5D	2.73730489913316e-08	1.47400618802282e-10
BLCA	FGFR3	ENSG00000180044.4	C3orf80	7.68788202032805e-10	1.85948828430389e-15
BLCA	FGFR3	ENSG00000180061.8	TMEM150B	1.0037884296782e-07	3.31845684977237e-10
BLCA	FGFR3	ENSG00000180447.6	GAS1	8.37827923474909e-10	3.08138379645644e-14
BLCA	FGFR3	ENSG00000180448.9	ARHGAP45	2.01383914849017e-06	1.13449952736429e-08
BLCA	FGFR3	ENSG00000180767.8	CHST13	8.21407352742261e-10	1.92668854640366e-11
BLCA	FGFR3	ENSG00000181104.6	F2R	2.98961117675586e-06	6.10364737356398e-11
BLCA	FGFR3	ENSG00000181374.6	CCL13	8.40424710388288e-06	1.8817338920114e-09
BLCA	FGFR3	ENSG00000181827.13	RFX7	8.75470762902732e-09	4.62164769077982e-10
BLCA	FGFR3	ENSG00000181847.10	TIGIT	7.29680230597771e-06	1.24254957432207e-08
BLCA	FGFR3	ENSG00000182013.16	PNMAL1	1.48252997616316e-07	2.07119305594035e-10
BLCA	FGFR3	ENSG00000182022.16	CHST15	2.05581858480877e-07	5.17802983272752e-11
BLCA	FGFR3	ENSG00000182168.13	UNC5C	1.42255968025134e-06	7.46593461528773e-09
BLCA	FGFR3	ENSG00000182183.13	FAM159A	3.54669664662331e-08	5.25504483154716e-09
BLCA	FGFR3	ENSG00000182326.13	C1S	2.32219270445393e-09	5.100095791735e-12
BLCA	FGFR3	ENSG00000182473.19	EXOC7	3.3892856158511e-06	5.24539674273847e-09
BLCA	FGFR3	ENSG00000182492.14	BGN	6.28073400206388e-07	5.90591543664484e-09
BLCA	FGFR3	ENSG00000182667.13	NTM	5.36739713555165e-07	4.24495727580719e-09
BLCA	FGFR3	ENSG00000182704.7	TSKU	1.11832893302337e-06	3.24262608943982e-09
BLCA	FGFR3	ENSG00000182742.5	HOXB4	4.5899672182612e-07	1.43520879273497e-10
BLCA	FGFR3	ENSG00000182853.10	VMO1	1.26153834870441e-06	9.98708497991784e-10
BLCA	FGFR3	ENSG00000182963.8	GJC1	3.80064557828734e-07	9.67215743056849e-12
BLCA	FGFR3	ENSG00000183010.15	PYCR1	6.76479451566849e-11	3.80637591054136e-15
BLCA	FGFR3	ENSG00000183098.9	GPC6	8.84351188866204e-09	2.91373098328553e-13
BLCA	FGFR3	ENSG00000183150.6	GPR19	1.08627298296129e-07	8.37484403105714e-09
BLCA	FGFR3	ENSG00000183172.8	SMDT1	7.29955418441983e-05	7.10620327879959e-09
BLCA	FGFR3	ENSG00000183196.7	CHST6	4.11672964326062e-08	8.4560646730005e-14
BLCA	FGFR3	ENSG00000183287.12	CCBE1	4.27222861966313e-06	5.01127926962271e-11
BLCA	FGFR3	ENSG00000183323.11	CCDC125	3.9639633910524e-07	4.12104873461916e-09
BLCA	FGFR3	ENSG00000183496.5	MEX3B	7.1078729092752e-05	7.40416598553061e-10
BLCA	FGFR3	ENSG00000183578.5	TNFAIP8L3	3.48485470208472e-12	3.5109036893169e-16
BLCA	FGFR3	ENSG00000183671.11	GPR1	1.49245350070156e-07	1.79876155208708e-11
BLCA	FGFR3	ENSG00000183853.16	KIRREL	2.13709609783511e-05	1.42273268967727e-09
BLCA	FGFR3	ENSG00000183864.4	TOB2	1.54748669045346e-07	1.11840516366701e-08
BLCA	FGFR3	ENSG00000183876.8	ARSI	4.21803894300829e-10	2.27864707008395e-13
BLCA	FGFR3	ENSG00000184014.6	DENND5A	9.08202373208533e-07	2.99146110540584e-11
BLCA	FGFR3	ENSG00000184060.9	ADAP2	2.50132007049069e-07	5.16450644395046e-10
BLCA	FGFR3	ENSG00000184271.14	POU6F1	2.12337407665165e-09	4.45840270002833e-09
BLCA	FGFR3	ENSG00000184564.8	SLITRK6	5.51276447075157e-08	3.95535736648002e-12
BLCA	FGFR3	ENSG00000184588.16	PDE4B	8.04472791195755e-07	1.09623145477699e-09
BLCA	FGFR3	ENSG00000184838.13	PRR16	5.7031386067467e-06	2.93122122842582e-10
BLCA	FGFR3	ENSG00000184922.12	FMNL1	8.65385505778843e-07	2.27594030026302e-09
BLCA	FGFR3	ENSG00000184985.15	SORCS2	2.59706279884663e-09	1.0566381835458e-10
BLCA	FGFR3	ENSG00000185033.13	SEMA4B	2.35592393226137e-11	1.14434426361618e-15
BLCA	FGFR3	ENSG00000185038.13	MROH2A	1.07021098617653e-09	1.06356203336692e-13
BLCA	FGFR3	ENSG00000185049.11	NELFA	4.96565885817215e-06	4.6955607461632e-09
BLCA	FGFR3	ENSG00000185100.9	ADSSL1	3.79972938617561e-06	1.13481717528606e-10
BLCA	FGFR3	ENSG00000185290.3	NUPR2	9.18403116761723e-06	1.76547888277326e-09
BLCA	FGFR3	ENSG00000185442.11	FAM174B	9.50715006189707e-06	9.04070384479813e-11
BLCA	FGFR3	ENSG00000185518.10	SV2B	1.92543684291378e-06	1.19415899093183e-08
BLCA	FGFR3	ENSG00000185585.18	OLFML2A	4.24208899408333e-06	2.80229872891772e-10
BLCA	FGFR3	ENSG00000185619.16	PCGF3	2.52045458642062e-08	9.22655187088642e-09
BLCA	FGFR3	ENSG00000185633.9	NDUFA4L2	6.62208300759344e-09	2.58691801829996e-12
BLCA	FGFR3	ENSG00000186074.17	CD300LF	1.97279344424023e-08	1.28922055107576e-10
BLCA	FGFR3	ENSG00000186326.3	RGS9BP	7.07212252934102e-08	7.82107553631929e-11
BLCA	FGFR3	ENSG00000186340.13	THBS2	9.89625420821442e-08	1.45030206784275e-10
BLCA	FGFR3	ENSG00000186354.9	C9orf47	1.49845224631554e-10	3.24109894680671e-15
BLCA	FGFR3	ENSG00000186407.6	CD300E	1.68836436541764e-05	2.643601808197e-09
BLCA	FGFR3	ENSG00000186469.7	GNG2	1.90376432903933e-06	4.91422670086964e-11
BLCA	FGFR3	ENSG00000186481.14	ANKRD20A5P	3.11321349261262e-10	1.92089692805453e-15
BLCA	FGFR3	ENSG00000186818.11	LILRB4	6.25351788337498e-09	3.32653347448748e-11
BLCA	FGFR3	ENSG00000186834.3	HEXIM1	1.47610986935736e-08	4.65899977543279e-11
BLCA	FGFR3	ENSG00000186854.9	TRABD2A	4.23825234353907e-07	1.19889834826942e-08
BLCA	FGFR3	ENSG00000187116.12	LILRA5	1.57165326203703e-07	8.98316031512547e-11
BLCA	FGFR3	ENSG00000187239.15	FNBP1	2.0231853411856e-09	2.66741926965508e-13
BLCA	FGFR3	ENSG00000187474.4	FPR3	2.2824703087686e-07	3.36591089200731e-11
BLCA	FGFR3	ENSG00000187688.13	TRPV2	8.04493355142259e-07	1.11664605364388e-08
BLCA	FGFR3	ENSG00000187944.2	C2orf66	9.63952562567662e-07	4.39113211335309e-09
BLCA	FGFR3	ENSG00000188042.7	ARL4C	6.70637947545513e-09	2.41514586845076e-11
BLCA	FGFR3	ENSG00000188060.6	RAB42	2.71321933485973e-11	1.2615336025667e-11
BLCA	FGFR3	ENSG00000188064.8	WNT7B	5.18997488490403e-08	2.12812554220137e-12
BLCA	FGFR3	ENSG00000188095.4	MESP2	3.24586151957209e-08	2.11521901558804e-09
BLCA	FGFR3	ENSG00000188312.12	CENPP	5.56404464983043e-07	5.52897524602281e-11
BLCA	FGFR3	ENSG00000188452.12	CERKL	4.04188214454087e-07	5.56461772055572e-11
BLCA	FGFR3	ENSG00000188580.12	NKAIN2	2.79442111446704e-05	4.23692337343684e-10
BLCA	FGFR3	ENSG00000188613.6	NANOS1	1.91404758135655e-06	3.00030470575088e-09
BLCA	FGFR3	ENSG00000188725.6	SMIM15	1.03112432430174e-10	5.27726456060376e-12
BLCA	FGFR3	ENSG00000188986.4	NELFB	7.16325344689206e-08	1.16271852614783e-09
BLCA	FGFR3	ENSG00000189320.7	FAM180A	1.34588818516459e-07	9.93144274550934e-10
BLCA	FGFR3	ENSG00000196123.11	KIAA0895L	1.57668372840096e-06	8.87785867785415e-10
BLCA	FGFR3	ENSG00000196169.13	KIF19	7.5502154143617e-08	4.78512377176163e-11
BLCA	FGFR3	ENSG00000196187.10	TMEM63A	2.95581801300814e-06	1.05684813478789e-08
BLCA	FGFR3	ENSG00000196209.11	SIRPB2	3.44655406905932e-07	2.61709519182808e-11
BLCA	FGFR3	ENSG00000196305.16	IARS	9.86712839880484e-06	1.1408503407348e-09
BLCA	FGFR3	ENSG00000196358.9	NTNG2	4.369325115679e-07	8.7958759916925e-09
BLCA	FGFR3	ENSG00000196371.3	FUT4	1.57395662697144e-08	1.11953172381421e-10
BLCA	FGFR3	ENSG00000196502.10	SULT1A1	3.99045233052347e-06	1.22327572649063e-08
BLCA	FGFR3	ENSG00000196531.9	NACA	5.56308518481399e-06	2.40163973479034e-10
BLCA	FGFR3	ENSG00000196549.9	MME	8.31478819439722e-12	2.0896455443336e-15
BLCA	FGFR3	ENSG00000196605.6	ZNF846	8.9073964431854e-06	1.67365251475155e-10
BLCA	FGFR3	ENSG00000196693.13	ZNF33B	7.72944664736962e-07	4.66280613487645e-10
BLCA	FGFR3	ENSG00000196782.11	MAML3	7.07334906527789e-08	1.22191698388631e-10
BLCA	FGFR3	ENSG00000196821.8	C6orf106	3.15827812860927e-06	1.23516137540141e-08
BLCA	FGFR3	ENSG00000197043.12	ANXA6	5.27911022182927e-09	9.33957830065483e-13
BLCA	FGFR3	ENSG00000197217.11	ENTPD4	8.74463469089617e-10	4.72108263673672e-12
BLCA	FGFR3	ENSG00000197301.6		1.4828642258613e-06	2.40374541708486e-09
BLCA	FGFR3	ENSG00000197321.13	SVIL	1.01353681202144e-05	2.83960750103439e-10
BLCA	FGFR3	ENSG00000197375.11	SLC22A5	4.80898759085909e-08	1.03948456924319e-10
BLCA	FGFR3	ENSG00000197405.6	C5AR1	9.82087185912118e-10	1.23557431846408e-13
BLCA	FGFR3	ENSG00000197415.10	VEPH1	1.10204518173164e-08	5.50019575512796e-11
BLCA	FGFR3	ENSG00000197467.12	COL13A1	7.51630356181623e-05	4.59891352969466e-09
BLCA	FGFR3	ENSG00000197506.7	SLC28A3	5.4995099057911e-07	3.69704978785778e-11
BLCA	FGFR3	ENSG00000197614.9	MFAP5	2.51775706805051e-08	1.26959440990649e-10
BLCA	FGFR3	ENSG00000197629.5	MPEG1	5.02006480290913e-07	4.167604094422e-09
BLCA	FGFR3	ENSG00000197635.8	DPP4	6.61978590250524e-10	1.12210852213616e-15
BLCA	FGFR3	ENSG00000197646.7	PDCD1LG2	4.57577440095336e-10	1.38333158822811e-13
BLCA	FGFR3	ENSG00000197694.12	SPTAN1	4.59948712803989e-07	8.0576496156121e-11
BLCA	FGFR3	ENSG00000197860.8	SGTB	3.88521438597752e-05	6.50451417275978e-09
BLCA	FGFR3	ENSG00000197872.10	FAM49A	3.43829559101825e-07	9.47601925966969e-12
BLCA	FGFR3	ENSG00000197948.9	FCHSD1	3.81132042466164e-07	8.7695686994456e-11
BLCA	FGFR3	ENSG00000197961.10	ZNF121	1.44507114271798e-05	6.27146124999023e-09
BLCA	FGFR3	ENSG00000198130.13	HIBCH	8.06137278727357e-10	1.28383085891102e-11
BLCA	FGFR3	ENSG00000198223.13	CSF2RA	3.20491900079549e-08	1.97208729019412e-09
BLCA	FGFR3	ENSG00000198400.10	NTRK1	9.48630566675983e-10	1.58128159296448e-14
BLCA	FGFR3	ENSG00000198625.11	MDM4	3.66247516569478e-07	1.05085916891156e-09
BLCA	FGFR3	ENSG00000198670.10	LPA	2.61891762329928e-10	9.81710995005199e-16
BLCA	FGFR3	ENSG00000198682.11	PAPSS2	1.40162770513377e-06	1.21934012477143e-09
BLCA	FGFR3	ENSG00000198728.9	LDB1	1.04783564379386e-09	5.3251311635425e-12
BLCA	FGFR3	ENSG00000198753.10	PLXNB3	1.36694710690169e-12	1.18244997101869e-14
BLCA	FGFR3	ENSG00000198768.9	APCDD1L	1.1014376961684e-08	2.36810701876121e-11
BLCA	FGFR3	ENSG00000198771.9	RCSD1	2.29287300897606e-06	6.11453918776964e-09
BLCA	FGFR3	ENSG00000198788.8	MUC2	2.2814099573984e-07	1.02765411698026e-09
BLCA	FGFR3	ENSG00000198796.6	ALPK2	7.22918636848952e-13	3.41447213504039e-16
BLCA	FGFR3	ENSG00000198832.9		1.43778395526399e-08	7.27099887951529e-11
BLCA	FGFR3	ENSG00000198846.5	TOX	1.62065087492975e-07	3.26323388677378e-09
BLCA	FGFR3	ENSG00000203709.8	C1orf132	2.17794520529039e-08	1.02207484426429e-12
BLCA	FGFR3	ENSG00000203710.9	CR1	5.10302803463413e-06	3.93096594751119e-09
BLCA	FGFR3	ENSG00000203724.9	C1orf53	1.42430558880351e-06	3.85407575477148e-10
BLCA	FGFR3	ENSG00000203747.8	FCGR3A	4.5150181339584e-07	3.17316982120815e-09
BLCA	FGFR3	ENSG00000203805.9	PLPP4	2.63685608688409e-08	6.73515166025299e-10
BLCA	FGFR3	ENSG00000204262.10	COL5A2	1.17737102319442e-07	1.10908024235705e-11
BLCA	FGFR3	ENSG00000204291.9	COL15A1	2.12670937434091e-07	2.99493123715895e-12
BLCA	FGFR3	ENSG00000204572.7	KRTAP5-10	1.82811088186297e-06	2.66671553174682e-10
BLCA	FGFR3	ENSG00000204577.10	LILRB3	4.13213359412715e-07	8.94906107017748e-10
BLCA	FGFR3	ENSG00000204611.5	ZNF616	4.33716813380405e-06	6.53440647935148e-09
BLCA	FGFR3	ENSG00000204681.9	GABBR1	1.17492350576863e-06	3.401107964836e-10
BLCA	FGFR3	ENSG00000204866.7	IGFL2	2.02416234020954e-07	3.76127794562663e-10
BLCA	FGFR3	ENSG00000205362.9	MT1A	2.71320014102831e-08	5.01842899978087e-09
BLCA	FGFR3	ENSG00000206190.10	ATP10A	2.88187911665653e-06	2.05732037093078e-09
BLCA	FGFR3	ENSG00000211892.3	IGHG4	2.54426865132699e-08	1.58141957266615e-09
BLCA	FGFR3	ENSG00000211896.5	IGHG1	7.72637684608946e-09	2.77884635955689e-10
BLCA	FGFR3	ENSG00000211897.6	IGHG3	5.24973733667616e-08	7.57332960161395e-09
BLCA	FGFR3	ENSG00000211934.3	IGHV1-2	7.27942140394022e-08	3.88586601274515e-09
BLCA	FGFR3	ENSG00000211947.2	IGHV3-21	5.67159477418444e-07	1.09071974935513e-08
BLCA	FGFR3	ENSG00000211950.2	IGHV1-24	9.37695478869061e-08	3.47193665408936e-09
BLCA	FGFR3	ENSG00000211970.3	IGHV4-61	3.08558002231329e-08	1.09759179056814e-08
BLCA	FGFR3	ENSG00000211972.2	IGHV3-66	3.11677380321816e-07	5.66993145189607e-09
BLCA	FGFR3	ENSG00000213694.3	S1PR3	9.25797526186048e-11	8.14051465991473e-17
BLCA	FGFR3	ENSG00000213722.7	DDAH2	1.34178891864565e-07	1.00395146188202e-09
BLCA	FGFR3	ENSG00000213983.10	AP1G2	7.27106897127384e-07	1.4116742537067e-10
BLCA	FGFR3	ENSG00000214021.14	TTLL3	7.91966902443386e-05	6.66814546100201e-09
BLCA	FGFR3	ENSG00000214063.9	TSPAN4	5.03667956384264e-08	8.62546905731023e-11
BLCA	FGFR3	ENSG00000214575.8	CPEB1	3.5053341485388e-08	6.26198475591638e-09
BLCA	FGFR3	ENSG00000215256.3	DHRS4-AS1	7.60653244603794e-07	2.87430977227474e-09
BLCA	FGFR3	ENSG00000215386.9	MIR99AHG	1.43099595621618e-07	2.582628820756e-09
BLCA	FGFR3	ENSG00000215458.7	AATBC	1.4652365372106e-08	1.07534761906605e-10
BLCA	FGFR3	ENSG00000217648.1		3.71885086975729e-05	4.34998641798061e-09
BLCA	FGFR3	ENSG00000218336.6	TENM3	4.0436164065733e-10	1.56739839226136e-13
BLCA	FGFR3	ENSG00000221955.9	SLC12A8	2.29637606131463e-12	1.02996944669739e-16
BLCA	FGFR3	ENSG00000222041.9	LINC00152	8.37118810960465e-07	5.27048442903016e-09
BLCA	FGFR3	ENSG00000223478.1		3.15506651900183e-09	7.10326398947912e-12
BLCA	FGFR3	ENSG00000224397.4	LINC01272	2.3968745580846e-09	1.71637188605853e-13
BLCA	FGFR3	ENSG00000224543.4	SNRPGP15	1.12557728372159e-11	3.74972396929494e-12
BLCA	FGFR3	ENSG00000224738.1		8.36797677264925e-10	3.23521942818784e-13
BLCA	FGFR3	ENSG00000225614.2	ZNF469	3.15414997263973e-08	3.47227376064561e-12
BLCA	FGFR3	ENSG00000226124.5	FTCDNL1	5.0501937373505e-08	3.74767196872248e-10
BLCA	FGFR3	ENSG00000226419.5	SLC16A1-AS1	5.88340565479831e-10	2.17283945088616e-13
BLCA	FGFR3	ENSG00000228168.1	HNRNPA1P21	3.01080343122119e-08	4.94514839583358e-13
BLCA	FGFR3	ENSG00000228203.5	RNF144A-AS1	3.45930883801059e-06	1.37946207683741e-09
BLCA	FGFR3	ENSG00000228775.6	WEE2-AS1	3.88795649930753e-05	2.35605122295663e-09
BLCA	FGFR3	ENSG00000229124.5	VIM-AS1	1.09575034237369e-07	7.76507733510399e-10
BLCA	FGFR3	ENSG00000230002.2	ALMS1-IT1	8.51959637816093e-08	6.18237764474285e-09
BLCA	FGFR3	ENSG00000230006.6	ANKRD36BP2	3.87774928333128e-08	1.88892711203138e-09
BLCA	FGFR3	ENSG00000230071.2	RPL4P6	7.48386531684584e-05	8.16624331782513e-09
BLCA	FGFR3	ENSG00000230551.4		2.10549514980064e-08	6.69180367452822e-11
BLCA	FGFR3	ENSG00000230834.1		2.2400849625587e-07	1.98380435552644e-10
BLCA	FGFR3	ENSG00000230838.1	LINC01614	1.10256847871863e-07	8.31275801528548e-11
BLCA	FGFR3	ENSG00000231025.1	NA	1.50472558915059e-07	1.55424222386432e-09
BLCA	FGFR3	ENSG00000231327.1		1.82158430583707e-07	1.5964693157178e-09
BLCA	FGFR3	ENSG00000231528.2	FAM225A	3.54396198574496e-10	5.71928829639764e-14
BLCA	FGFR3	ENSG00000232725.1		2.97060504034896e-09	2.89947352662551e-10
BLCA	FGFR3	ENSG00000233101.9	HOXB-AS3	2.79623095299495e-10	1.84712974703782e-16
BLCA	FGFR3	ENSG00000233608.3	TWIST2	2.2018066273329e-06	5.22931704447513e-09
BLCA	FGFR3	ENSG00000233892.1	PAIP1P1	5.71812906180161e-07	3.75352600837285e-09
BLCA	FGFR3	ENSG00000233967.5		4.79167926403764e-07	1.39450710360988e-11
BLCA	FGFR3	ENSG00000235169.6	SMIM1	1.08941801637062e-05	3.74225410900611e-09
BLCA	FGFR3	ENSG00000235491.1		1.03980120081568e-07	1.29307729550213e-13
BLCA	FGFR3	ENSG00000235501.4		3.25215090837551e-10	1.11087514225675e-10
BLCA	FGFR3	ENSG00000235531.8	MSC-AS1	4.66109899736676e-07	1.26113891519726e-09
BLCA	FGFR3	ENSG00000235568.5	NFAM1	2.44701827278319e-07	8.08713799108978e-10
BLCA	FGFR3	ENSG00000236287.6	ZBED5	1.47284077261788e-05	9.81943035047926e-09
BLCA	FGFR3	ENSG00000236318.1		2.09674061542731e-07	4.18938373273089e-10
BLCA	FGFR3	ENSG00000237181.1		1.07049358317384e-07	3.62495076641936e-09
BLCA	FGFR3	ENSG00000237441.8	RGL2	1.19585793385294e-05	6.78565335637053e-09
BLCA	FGFR3	ENSG00000238164.5		7.98122882349771e-05	5.21574147704352e-09
BLCA	FGFR3	ENSG00000240498.5	CDKN2B-AS1	2.33785546450588e-05	1.05522017126307e-08
BLCA	FGFR3	ENSG00000241106.5	HLA-DOB	7.09334718536993e-07	8.11435118955225e-09
BLCA	FGFR3	ENSG00000241635.6	UGT1A1	1.51880108664608e-07	3.47849875808267e-10
BLCA	FGFR3	ENSG00000241749.4	RPSAP52	3.21025122348007e-06	5.63546745661268e-09
BLCA	FGFR3	ENSG00000241889.1		8.0359399193885e-06	1.63552903760449e-09
BLCA	FGFR3	ENSG00000241935.7	HOGA1	3.99832681749354e-08	3.6891613509972e-11
BLCA	FGFR3	ENSG00000243155.1		2.38470172377109e-07	2.34709938521366e-09
BLCA	FGFR3	ENSG00000243742.4	RPLP0P2	1.14877863982362e-06	1.67347247164508e-09
BLCA	FGFR3	ENSG00000243989.6	ACY1	5.02721141021864e-09	1.09537396084075e-10
BLCA	FGFR3	ENSG00000244242.1	IFITM10	2.57213993317166e-09	1.12889221825048e-12
BLCA	FGFR3	ENSG00000244437.1	IGKV3-15	1.59391484984002e-07	1.19992815955386e-08
BLCA	FGFR3	ENSG00000244482.8	LILRA6	1.72689997337974e-10	7.02248290207905e-14
BLCA	FGFR3	ENSG00000244486.6	SCARF2	2.21217956988013e-07	1.19127373168344e-08
BLCA	FGFR3	ENSG00000246090.5		6.79237821208471e-07	2.10161699689057e-10
BLCA	FGFR3	ENSG00000246985.6	SOCS2-AS1	8.89614363295093e-09	1.35679360208046e-07
BLCA	FGFR3	ENSG00000248734.2		1.78044486410549e-06	3.95276605309623e-09
BLCA	FGFR3	ENSG00000248771.4	LINC01207	2.07132935924845e-05	9.81754376759633e-09
BLCA	FGFR3	ENSG00000249992.1	TMEM158	1.47141702046747e-09	2.20208910362164e-13
BLCA	FGFR3	ENSG00000250685.6		3.14461084400538e-07	7.43462966709531e-11
BLCA	FGFR3	ENSG00000251442.4	LINC01094	3.44677406695462e-08	2.38234117651786e-11
BLCA	FGFR3	ENSG00000253304.1	TMEM200B	5.74095435111448e-09	7.24485914749243e-13
BLCA	FGFR3	ENSG00000253552.6	HOXA-AS2	3.83454969047432e-06	6.41171875812695e-09
BLCA	FGFR3	ENSG00000253669.3		1.35332310389197e-07	3.10345564218146e-09
BLCA	FGFR3	ENSG00000254545.1		2.08469727826165e-16	1.38226957871012e-20
BLCA	FGFR3	ENSG00000254548.1		4.06623431164472e-08	6.18449894183147e-12
BLCA	FGFR3	ENSG00000254910.1		2.0105391821601e-09	1.85170251567249e-11
BLCA	FGFR3	ENSG00000254997.3	KRTAP5-9	5.38821985138813e-06	3.03767864814314e-09
BLCA	FGFR3	ENSG00000255121.2		3.59854107526599e-09	6.51154644077152e-10
BLCA	FGFR3	ENSG00000255248.5	MIR100HG	1.08923276643309e-07	4.250142718237e-09
BLCA	FGFR3	ENSG00000255508.6		4.99171704936411e-08	4.09363139564171e-09
BLCA	FGFR3	ENSG00000257086.1		3.43095616206234e-08	3.95586669066147e-11
BLCA	FGFR3	ENSG00000257556.1		5.65886440295713e-05	3.93228891721254e-09
BLCA	FGFR3	ENSG00000258647.4	LINC00930	3.81659696731431e-05	8.31396950440529e-10
BLCA	FGFR3	ENSG00000259030.5	FPGT-TNNI3K	1.09140139825771e-05	1.90435707217658e-09
BLCA	FGFR3	ENSG00000259250.1		2.16360764031761e-07	4.02308331266393e-09
BLCA	FGFR3	ENSG00000260314.2	MRC1	1.07694849121487e-07	1.31070654391473e-10
BLCA	FGFR3	ENSG00000260461.1		9.40224966907845e-09	1.62265224434203e-14
BLCA	FGFR3	ENSG00000260526.1		6.26644375507418e-06	9.216168802061e-09
BLCA	FGFR3	ENSG00000260645.1		1.45775252322215e-06	2.06047912141627e-10
BLCA	FGFR3	ENSG00000260658.4		1.65942235986268e-08	4.65312202996057e-13
BLCA	FGFR3	ENSG00000261327.4		2.45029743103674e-07	5.03948547369044e-09
BLCA	FGFR3	ENSG00000261338.2		1.94865824758734e-09	5.86170949498299e-13
BLCA	FGFR3	ENSG00000261357.1		2.83635065734974e-07	6.76713218525452e-11
BLCA	FGFR3	ENSG00000261366.1	MANEA-AS1	1.45544362699319e-08	3.57724516655791e-12
BLCA	FGFR3	ENSG00000261460.1		6.93860042676622e-08	3.22940729743591e-13
BLCA	FGFR3	ENSG00000261502.3		3.64144907635848e-10	1.60346647294936e-15
BLCA	FGFR3	ENSG00000261578.1		1.93127688407093e-08	8.17470401964188e-11
BLCA	FGFR3	ENSG00000261594.3	TPBGL	1.42249277521145e-09	5.77319732631481e-10
BLCA	FGFR3	ENSG00000261996.1		4.51820889243702e-08	1.55940766207228e-10
BLCA	FGFR3	ENSG00000263465.3	SRSF8	1.69248975482866e-06	3.00941409538008e-10
BLCA	FGFR3	ENSG00000263718.2		7.2697964911767e-09	1.24574481147926e-13
BLCA	FGFR3	ENSG00000265787.1	CYP4F35P	4.72998245104865e-10	5.04300106578231e-16
BLCA	FGFR3	ENSG00000266028.6	SRGAP2	2.74462990275988e-06	1.95148779853973e-09
BLCA	FGFR3	ENSG00000266208.1		9.252721745012e-06	1.67604971592553e-09
BLCA	FGFR3	ENSG00000266709.1		3.36412437247803e-08	1.51759390136076e-09
BLCA	FGFR3	ENSG00000266896.1		1.03729211564434e-06	1.97523818724694e-09
BLCA	FGFR3	ENSG00000266970.1		6.72025399186915e-07	8.01637528855699e-09
BLCA	FGFR3	ENSG00000267056.2		5.09113423292199e-08	1.90814084759423e-09
BLCA	FGFR3	ENSG00000267193.4		8.64471151374429e-06	4.01398398743582e-09
BLCA	FGFR3	ENSG00000267279.1		1.40085134157461e-05	1.32131562789649e-09
BLCA	FGFR3	ENSG00000267348.2		2.12947189541627e-08	2.30371677645053e-12
BLCA	FGFR3	ENSG00000267370.1		5.6598860844383e-06	1.19616807672279e-10
BLCA	FGFR3	ENSG00000267607.1		4.10256560472144e-06	6.27539866601948e-09
BLCA	FGFR3	ENSG00000268287.1		1.26801471713793e-05	5.04657077237664e-09
BLCA	FGFR3	ENSG00000268895.4	A1BG-AS1	4.12355210779011e-08	3.18729640324878e-09
BLCA	FGFR3	ENSG00000269190.4	FBXO17	2.41183096131674e-07	7.32607356936263e-09
BLCA	FGFR3	ENSG00000269386.4	RAB11B-AS1	0.00036857623444805	1.29538273970598e-09
BLCA	FGFR3	ENSG00000269680.1		8.86904662639327e-05	8.75252291680844e-09
BLCA	FGFR3	ENSG00000269915.1		4.71072358534529e-07	4.86486099526488e-09
BLCA	FGFR3	ENSG00000270344.2		2.25262376043999e-06	1.68662192324499e-10
BLCA	FGFR3	ENSG00000270460.1		1.11840121169465e-06	4.87693907419064e-10
BLCA	FGFR3	ENSG00000271579.1		2.87248153243556e-10	7.88074408278268e-19
BLCA	FGFR3	ENSG00000271826.4	PLS3-AS1	1.44832895089232e-12	3.709547482387e-14
BLCA	FGFR3	ENSG00000272030.1		5.83427707217444e-08	1.71770287231208e-10
BLCA	FGFR3	ENSG00000272505.1		3.9864962650815e-09	2.75920234599932e-14
BLCA	FGFR3	ENSG00000272622.1		5.8097382474761e-07	1.32901555969714e-10
BLCA	FGFR3	ENSG00000272695.1	GAS6-AS2	3.89549822316894e-08	6.17421172819393e-11
BLCA	FGFR3	ENSG00000273179.1		9.62420347675141e-07	1.55525269267802e-09
BLCA	FGFR3	ENSG00000273899.3	NOL12	6.35459869130135e-06	1.13394967035113e-09
BLCA	FGFR3	ENSG00000274114.1		3.34804145559529e-08	3.09165695461474e-10
BLCA	FGFR3	ENSG00000274565.1		2.37898221236907e-07	5.316428043498e-10
BLCA	FGFR3	ENSG00000275385.1	CCL18	2.16016652649926e-10	1.54563383366859e-16
BLCA	FGFR3	ENSG00000275512.1		6.95694544028323e-05	8.16706236537654e-09
BLCA	FGFR3	ENSG00000275601.1		1.79204306002152e-06	1.32133153818606e-09
BLCA	FGFR3	ENSG00000276023.3	DUSP14	1.50689243758466e-05	8.2191677701647e-09
BLCA	FGFR3	ENSG00000276231.3	PIK3R6	7.44728731764499e-09	1.30383366406456e-11
BLCA	FGFR3	ENSG00000277559.1		5.02955896029803e-07	9.52203301213777e-09
BLCA	FGFR3	ENSG00000278185.1	NA	2.51679476819465e-06	1.75497840684721e-09
BLCA	FGFR3	ENSG00000279382.1		8.44563332294498e-08	8.82225695279954e-10
BLCA	FGFR3	ENSG00000279464.1		1.46641540177038e-07	6.03995282543088e-09
BLCA	FGFR3	ENSG00000279468.1	NA	2.76376209333928e-08	5.99791160002396e-11
BLCA	FGFR3	ENSG00000280106.1		1.98422674991014e-07	2.55105547232512e-11
BLCA	FGFR3	ENSG00000280219.1		3.68021997209789e-05	1.67825989587649e-09
BLCA	FGFR3	ENSG00000280294.1		2.03770767832796e-06	2.05159972037098e-10
BLCA	FGFR3	ENSG00000280721.1		3.42293359388453e-07	8.11250933231753e-10
BLCA	FGFR3	ENSG00000280798.1	LINC00294	1.91748146868976e-05	3.33440623535837e-09
BLCA	RB1	ENSG00000004838.12	ZMYND10	2.41307996071082e-08	4.06822135398749e-09
BLCA	RB1	ENSG00000076003.4	MCM6	3.6870736256552e-09	1.32405762033275e-08
BLCA	RB1	ENSG00000092470.10	WDR76	1.99865194361443e-09	8.67783418583598e-09
BLCA	RB1	ENSG00000104812.13	GYS1	1.01509541306608e-09	9.1947467573221e-09
BLCA	RB1	ENSG00000119333.10	WDR34	4.13187939147634e-08	2.17178593573425e-09
BLCA	RB1	ENSG00000119403.12	PHF19	3.04504834262525e-08	4.9520919099224e-09
BLCA	RB1	ENSG00000135045.6	C9orf40	9.70393953177779e-09	1.45137955936782e-08
BLCA	RB1	ENSG00000137310.10	TCF19	2.9092418120819e-09	8.25390390787191e-09
BLCA	RB1	ENSG00000147883.10	CDKN2B	3.11927192097999e-09	4.56793658757807e-09
BLCA	RB1	ENSG00000147889.15	CDKN2A	6.81532425240637e-12	5.30863094074583e-12
BLCA	RB1	ENSG00000159147.16	DONSON	4.11309152575891e-12	5.5964511392631e-11
BLCA	RB1	ENSG00000168913.6	ENHO	1.04511383572132e-07	6.44123695588935e-09
BLCA	RB1	ENSG00000175643.8	RMI2	3.51303928465488e-09	1.88530603736861e-09
BLCA	RB1	ENSG00000237753.1		1.48807787614878e-06	1.59960998713184e-09
BLCA	RB1	ENSG00000240498.5	CDKN2B-AS1	3.55310919589318e-11	8.5681755464941e-11
BLCA	STAG2	ENSG00000101972.17	STAG2	5.54752971412867e-08	3.59796669798545e-09
BLCA	TP53	ENSG00000006282.18	SPATA20	2.47971958791839e-10	2.08586102958218e-09
BLCA	TP53	ENSG00000135679.20	MDM2	6.10479552215817e-09	1.32183161108293e-08
COAD	ZNF678	ENSG00000076242.13	MLH1	1.19532857727658e-15	1.15169095467034e-13
COAD	BIRC6	ENSG00000226320.4		1.15236523448419e-10	8.47869512517696e-11
COAD	TET3	ENSG00000103460.15	TOX3	4.80283038087849e-11	3.44496967965381e-11
COAD	TET3	ENSG00000167117.7	LINC00483	5.09079070247275e-10	3.78038928262927e-10
COAD	PBRM1	ENSG00000103460.15	TOX3	5.88412996078209e-09	4.57602893316891e-09
COAD	PBRM1	ENSG00000163701.17	IL17RE	2.19950441664958e-09	1.68701633736114e-09
COAD	FBXW7	ENSG00000118707.8	TGIF2	8.78944526888225e-09	6.51237328103665e-07
COAD	ERBB2IP	ENSG00000076242.13	MLH1	2.00518273550432e-09	1.53597067233123e-09
COAD	TCF7	ENSG00000171224.8	C10orf35	4.91176789733703e-10	8.46059516738473e-08
COAD	BRAF	ENSG00000072133.9	RPS6KA6	4.0755355402498e-09	3.15317606519638e-09
COAD	BRAF	ENSG00000076242.13	MLH1	1.16151415529884e-11	8.27335075949554e-12
COAD	BRAF	ENSG00000086289.10	EPDR1	1.49000531723414e-08	1.1739887267785e-08
COAD	BRAF	ENSG00000104341.15	LAPTM4B	1.7262991563325e-11	1.23653516193257e-11
COAD	BRAF	ENSG00000108375.11	RNF43	5.04815467917436e-10	3.79247280674024e-10
COAD	BRAF	ENSG00000118263.13	KLF7	2.3146656029631e-11	1.66486623156307e-11
COAD	BRAF	ENSG00000118508.4	RAB32	1.32805989612396e-12	9.17372026569629e-13
COAD	BRAF	ENSG00000127989.12	MTERF1	6.99165013810835e-10	5.27671144841191e-10
COAD	BRAF	ENSG00000131773.12	KHDRBS3	1.11959031085484e-11	7.97058627071217e-12
COAD	BRAF	ENSG00000134215.14	VAV3	8.27863223498755e-13	5.68040248731724e-13
COAD	BRAF	ENSG00000135638.12	EMX1	2.32830762655837e-09	1.787239276742e-09
COAD	BRAF	ENSG00000137561.4	TTPA	4.06079465800625e-10	3.04136200451926e-10
COAD	BRAF	ENSG00000137563.10	GGH	1.67952821149295e-08	1.3255420967566e-08
COAD	BRAF	ENSG00000148426.11	PROSER2	4.17326949407271e-09	3.22986766060479e-09
COAD	BRAF	ENSG00000148600.13	CDHR1	6.34196996695703e-09	4.93728488249697e-09
COAD	BRAF	ENSG00000153707.14	PTPRD	6.57110048822492e-11	4.79658533526569e-11
COAD	BRAF	ENSG00000165556.9	CDX2	6.18762308919652e-10	4.66186519627556e-10
COAD	BRAF	ENSG00000168646.11	AXIN2	3.22154780798687e-09	2.48422826789472e-09
COAD	BRAF	ENSG00000170827.8	CELP	1.15712369105844e-08	9.08476505852334e-09
COAD	BRAF	ENSG00000175509.8		5.3393720104606e-10	4.01442540343837e-10
COAD	BRAF	ENSG00000182606.13	TRAK1	1.30570657663261e-11	9.31582313909586e-12
COAD	BRAF	ENSG00000183665.5	TRMT12	8.78644235136518e-09	6.87174637748932e-09
COAD	BRAF	ENSG00000184719.10	RNLS	1.75304535118564e-11	1.25596624590641e-11
COAD	BRAF	ENSG00000185272.12	RBM11	7.76958150621119e-10	5.87255364695899e-10
COAD	BRAF	ENSG00000185842.13	DNAH14	1.2057412693857e-08	9.47194381089587e-09
COAD	BRAF	ENSG00000187566.4	NHLRC1	3.58654626207348e-12	2.51253922805564e-12
COAD	BRAF	ENSG00000188373.4	C10orf99	1.16263802246989e-12	8.01593389509181e-13
COAD	BRAF	ENSG00000189369.8	GSPT2	9.99936846785014e-09	7.83458006242944e-09
COAD	BRAF	ENSG00000204634.11	TBC1D8	1.80136129175655e-10	1.33376128794643e-10
COAD	BRAF	ENSG00000225706.1	PTPRD-AS1	1.49643831570143e-09	1.14155879978434e-09
COAD	BRAF	ENSG00000225953.2	SATB2-AS1	3.99194420602065e-09	3.0876026236256e-09
COAD	BRAF	ENSG00000227359.1		3.08115327785796e-09	2.37447687405954e-09
COAD	BRAF	ENSG00000236296.6	GUSBP5	1.25714355588608e-10	9.26098736322389e-11
COAD	BRAF	ENSG00000236935.1		3.68592486573713e-09	2.84771265904929e-09
COAD	BRAF	ENSG00000253368.3	TRNP1	1.92197874067421e-08	1.51976660412268e-08
COAD	BRAF	ENSG00000265933.4	LINC00668	1.09918960687851e-11	7.82331460178018e-12
COAD	PTEN	ENSG00000185436.10	IFNLR1	8.69987675806182e-10	6.58619474678894e-10
COAD	POLE	ENSG00000076242.13	MLH1	2.70072284373028e-10	2.00165678242564e-10
COAD	LMO7	ENSG00000076242.13	MLH1	2.24040667369605e-13	2.19491280539798e-16
COAD	DYNC1H1	ENSG00000275410.3	HNF1B	1.67171268504568e-10	1.1891995021095e-06
COAD	MAP2K1	ENSG00000239388.7	ASB14	1.4554222247839e-08	1.14636230499478e-08
COAD	AXIN1	ENSG00000010438.15	PRSS3	2.25168287958904e-10	1.59729591592089e-10
COAD	TP53	ENSG00000026103.18	FAS	2.35772274378608e-06	1.26052642642237e-08
COAD	TP53	ENSG00000134574.10	DDB2	1.13077501659131e-14	1.55606023169059e-14
COAD	TP53	ENSG00000135679.20	MDM2	1.36408138990739e-08	1.10585665877669e-09
COAD	TP53	ENSG00000163071.9	SPATA18	1.37037850458312e-14	1.64487581998823e-14
COAD	TP53	ENSG00000167656.4	LY6D	6.01579508743531e-14	9.68440699547592e-14
COAD	TP53	ENSG00000172667.9	ZMAT3	2.35176358272162e-08	1.13668505040057e-08
COAD	TP53	ENSG00000189241.6	TSPYL1	1.52610464025656e-08	7.53501141887936e-08
COAD	TP53	ENSG00000234546.2		3.18080952684161e-13	4.28091771966482e-13
COAD	TP53	ENSG00000244694.6	PTCHD4	3.07638203015368e-10	1.76697344857016e-09
COAD	TP53	ENSG00000250337.4	LINC01021	3.57093963930756e-12	4.15379587546368e-12
COAD	TP53	ENSG00000251095.5		1.05925703121496e-17	2.3665096122104e-16
COAD	TGIF1	ENSG00000177426.19	TGIF1	6.2570044837036e-09	4.87021487473015e-09
COAD	ZNF521	ENSG00000076242.13	MLH1	1.49175412101874e-08	1.17538598506642e-08
COAD	SMAD2	ENSG00000253293.4	HOXA10	6.1258365230593e-09	4.48336516595201e-09
COAD	ZNF99	ENSG00000076242.13	MLH1	5.34703412391978e-07	6.41707288238398e-09
COAD	KDM6A	ENSG00000171433.10	GLOD5	1.86011679420986e-10	1.35397219483316e-10
GBM	ABCC3	ENSG00000090989.16	EXOC1	5.84845309187746e-06	2.6814619176405e-13
GBM	ABCC3	ENSG00000128050.7	PAICS	9.01583638483676e-06	6.12195838394718e-09
GBM	ABCC3	ENSG00000128059.7	PPAT	7.0932877887246e-08	1.38607490168836e-11
GBM	ABCC3	ENSG00000134852.13	CLOCK	7.63715617343793e-06	1.92924215733731e-12
GBM	ABCC3	ENSG00000157426.12	AASDH	3.49703891641706e-07	9.30059041226576e-15
GBM	ABCC3	ENSG00000174780.14	SRP72	1.11018081518554e-07	2.62066872405425e-14
GBM	ABCC3	ENSG00000174799.9	CEP135	1.85319114187478e-08	7.61508730794555e-12
GBM	ABCC3	ENSG00000249700.7	SRD5A3-AS1	7.65864081199956e-06	1.89919470583872e-09
GBM	ACACA	ENSG00000185842.13	DNAH14	8.32207651201914e-06	2.65931977538855e-09
GBM	ATRX	ENSG00000182890.4	GLUD2	0.00193083637569473	6.35759576157895e-11
GBM	DICER1	ENSG00000046653.13	GPM6B	1.66715421936388e-05	1.65034098791874e-09
GBM	DICER1	ENSG00000051382.7	PIK3CB	0.000253071064106411	1.29685896594089e-11
GBM	DICER1	ENSG00000079215.12	SLC1A3	1.02102713780444e-05	2.02678212965294e-08
GBM	DICER1	ENSG00000102098.16	SCML2	1.70546110448692e-07	2.00105189403111e-09
GBM	DICER1	ENSG00000103449.10	SALL1	0.000530968526534435	8.49814619796154e-09
GBM	DICER1	ENSG00000105928.12	DFNA5	2.57114455441984e-07	1.66218644988155e-09
GBM	DICER1	ENSG00000108679.11	LGALS3BP	4.70447933495467e-06	4.83028453952618e-09
GBM	DICER1	ENSG00000112837.15	TBX18	9.98134128358104e-07	1.40965143303603e-08
GBM	DICER1	ENSG00000120885.18	CLU	1.36155678958223e-08	6.35341586806065e-06
GBM	DICER1	ENSG00000123739.9	PLA2G12A	1.42564928025513e-08	4.4444482398735e-06
GBM	DICER1	ENSG00000125354.21	SEPT6	4.6076891361894e-05	3.90788545801483e-09
GBM	DICER1	ENSG00000143033.16	MTF2	6.28335252534935e-06	5.72491492535233e-10
GBM	DICER1	ENSG00000145191.10	EIF2B5	1.75078790755938e-10	1.09807477370301e-05
GBM	DICER1	ENSG00000151917.16	BEND6	8.09554307978815e-06	7.53938872635817e-09
GBM	DICER1	ENSG00000158882.11	TOMM40L	1.09274811852736e-06	3.43834120264771e-09
GBM	DICER1	ENSG00000161921.13	CXCL16	1.47561963272668e-05	6.12720751658898e-09
GBM	DICER1	ENSG00000165568.16	AKR1E2	1.19807161746921e-06	5.80046961309613e-11
GBM	DICER1	ENSG00000174080.9	CTSF	4.86752699359782e-06	8.24436457637409e-09
GBM	DICER1	ENSG00000185842.13	DNAH14	1.22135816300838e-05	2.16675101596514e-12
GBM	DICER1	ENSG00000204248.9	COL11A2	8.68531117629483e-07	4.99637083343416e-10
GBM	DICER1	ENSG00000214717.8	ZBED1	1.67928399497987e-06	3.85796034473515e-10
GBM	DICER1	ENSG00000230630.2	DNM3OS	2.01655252279132e-05	1.61559243489497e-08
GBM	DICER1	ENSG00000247315.3	ZCCHC3	0.000192158335785651	1.68056968970703e-09
GBM	MTOR	ENSG00000067048.15	DDX3Y	1.10568622479322e-05	1.70775116078048e-08
GBM	OBSCN	ENSG00000257913.2		1.2325665041927e-08	4.83289114504147e-07
GBM	PTEN	ENSG00000156510.12	HKDC1	3.54525033620516e-09	2.0332797803277e-09
GBM	TP53	ENSG00000108591.8	DRG2	1.04638089516264e-08	7.13858676447522e-08
HNSC	ANK2	ENSG00000130475.13	FCHO1	1.98468631719008e-08	1.70984226452781e-08
HNSC	CASP8	ENSG00000006047.11	YBX2	1.10660471511688e-09	9.36265262691873e-10
HNSC	CASP8	ENSG00000011523.12	CEP68	2.79772823517582e-10	2.33717384825239e-10
HNSC	CASP8	ENSG00000022567.8	SLC45A4	6.48556213747808e-13	5.1251196615442e-13
HNSC	CASP8	ENSG00000034533.10	ASTE1	2.22923984463954e-08	1.88462202958297e-08
HNSC	CASP8	ENSG00000056998.17	GYG2	2.64434782901893e-11	2.07837423955656e-11
HNSC	CASP8	ENSG00000060971.16	ACAA1	4.52248220062316e-17	3.12851531202616e-17
HNSC	CASP8	ENSG00000067560.9	RHOA	2.66551513434206e-12	2.06268864049348e-12
HNSC	CASP8	ENSG00000071794.14	HLTF	7.95765037675885e-12	6.31170662245316e-12
HNSC	CASP8	ENSG00000073150.12	PANX2	2.72814535391982e-14	2.04312369710094e-14
HNSC	CASP8	ENSG00000084764.9	MAPRE3	3.13183303477114e-08	2.69603668938223e-08
HNSC	CASP8	ENSG00000085274.14	MYNN	2.5364869594995e-08	2.18213892770226e-08
HNSC	CASP8	ENSG00000093167.16	LRRFIP2	8.99211369139286e-10	7.42465848070891e-10
HNSC	CASP8	ENSG00000100154.13	TTC28	5.36694087749503e-11	4.2351294766562e-11
HNSC	CASP8	ENSG00000100350.13	FOXRED2	4.54325282720467e-09	3.81906626955665e-09
HNSC	CASP8	ENSG00000102038.14	SMARCA1	1.09177602794114e-08	9.02536968676736e-09
HNSC	CASP8	ENSG00000102230.12	PCYT1B	2.11471522166648e-09	1.77681111177638e-09
HNSC	CASP8	ENSG00000103528.15	SYT17	3.39995219229995e-08	2.94847345752293e-08
HNSC	CASP8	ENSG00000105355.7	PLIN3	2.06878226591139e-08	1.75151911358741e-08
HNSC	CASP8	ENSG00000105426.13	PTPRS	3.14341502692905e-12	2.53166726077726e-12
HNSC	CASP8	ENSG00000105755.6	ETHE1	1.26738477513374e-08	1.06562307610207e-08
HNSC	CASP8	ENSG00000106070.16	GRB10	1.03906194778574e-09	8.56011083798865e-10
HNSC	CASP8	ENSG00000110721.10	CHKA	3.60303428791703e-08	3.11075427217566e-08
HNSC	CASP8	ENSG00000111144.8	LTA4H	1.09411949025658e-09	9.13774986975831e-10
HNSC	CASP8	ENSG00000112796.8	ENPP5	3.34666239724395e-09	2.80028737200231e-09
HNSC	CASP8	ENSG00000113504.18	SLC12A7	6.86375218629489e-11	5.64921644516588e-11
HNSC	CASP8	ENSG00000113643.7	RARS	1.20155438779836e-11	9.66586115862853e-12
HNSC	CASP8	ENSG00000114120.10	SLC25A36	2.16280162466118e-08	1.86026187494309e-08
HNSC	CASP8	ENSG00000114124.2	GRK7	1.69897812211329e-10	1.38790223131904e-10
HNSC	CASP8	ENSG00000114126.16	TFDP2	1.77549418460214e-11	1.43252013017964e-11
HNSC	CASP8	ENSG00000114395.9	CYB561D2	3.20677692255887e-08	2.72654966834475e-08
HNSC	CASP8	ENSG00000114631.10	PODXL2	7.43551395214478e-09	6.38166065859892e-09
HNSC	CASP8	ENSG00000114648.10	KLHL18	1.46835243378964e-10	1.21728748641477e-10
HNSC	CASP8	ENSG00000114738.9	MAPKAPK3	3.9271336909122e-10	3.23357037441646e-10
HNSC	CASP8	ENSG00000114745.12	GORASP1	1.2386758501242e-09	1.01541684241156e-09
HNSC	CASP8	ENSG00000114796.14	KLHL24	1.57869252609083e-10	1.26819446024224e-10
HNSC	CASP8	ENSG00000118004.16	COLEC11	9.26417806553042e-09	7.98481492651876e-09
HNSC	CASP8	ENSG00000119227.6	PIGZ	6.59898248575442e-09	5.65876777661797e-09
HNSC	CASP8	ENSG00000119772.15	DNMT3A	9.83876846837056e-12	7.93122799571579e-12
HNSC	CASP8	ENSG00000119888.9	EPCAM	2.36003253501222e-08	2.02133971349998e-08
HNSC	CASP8	ENSG00000119946.10	CNNM1	4.98223348299402e-09	4.20023660585437e-09
HNSC	CASP8	ENSG00000121644.17	DESI2	2.37232383948953e-08	1.98616558547661e-08
HNSC	CASP8	ENSG00000121753.11	ADGRB2	5.12005242496751e-10	4.27063563879947e-10
HNSC	CASP8	ENSG00000121864.8	ZNF639	2.99793545886526e-08	2.56651833608066e-08
HNSC	CASP8	ENSG00000122643.17	NT5C3A	3.54464582643457e-09	2.9948209908864e-09
HNSC	CASP8	ENSG00000126016.12	AMOT	3.84089209008932e-09	3.23847461925347e-09
HNSC	CASP8	ENSG00000126217.19	MCF2L	3.14784283946492e-10	2.56453760023743e-10
HNSC	CASP8	ENSG00000128266.8	GNAZ	1.38395863810979e-08	1.18600000189519e-08
HNSC	CASP8	ENSG00000129682.12	FGF13	2.30404109997106e-09	1.90267599592034e-09
HNSC	CASP8	ENSG00000130714.14	POMT1	3.97539583056621e-11	3.27282940004482e-11
HNSC	CASP8	ENSG00000130881.12	LRP3	4.18275657955843e-09	3.53495660425936e-09
HNSC	CASP8	ENSG00000131067.15	GGT7	9.87488363304687e-09	8.31093272128212e-09
HNSC	CASP8	ENSG00000131773.12	KHDRBS3	2.99153301379115e-09	2.52084828324207e-09
HNSC	CASP8	ENSG00000132109.9	TRIM21	8.471620978408e-11	6.92225118895342e-11
HNSC	CASP8	ENSG00000133134.10	BEX2	2.91319608327365e-10	2.42301319164898e-10
HNSC	CASP8	ENSG00000133313.13	CNDP2	8.40915891928644e-11	6.91517825698974e-11
HNSC	CASP8	ENSG00000133422.11	MORC2	1.21558115480035e-08	1.03684143513949e-08
HNSC	CASP8	ENSG00000134058.9	CDK7	2.21067099953521e-09	1.82708992606369e-09
HNSC	CASP8	ENSG00000135324.5	MRAP2	3.4735423117246e-08	2.99291041590199e-08
HNSC	CASP8	ENSG00000135899.15	SP110	1.71798621565675e-09	1.43984684076864e-09
HNSC	CASP8	ENSG00000137752.21	CASP1	1.82538348942623e-11	1.47235453868432e-11
HNSC	CASP8	ENSG00000137872.14	SEMA6D	1.38427825710857e-08	1.17452621996049e-08
HNSC	CASP8	ENSG00000138002.13	IFT172	1.00603831826577e-08	8.51794596911986e-09
HNSC	CASP8	ENSG00000139364.9	TMEM132B	3.12980620820532e-09	2.63191800497717e-09
HNSC	CASP8	ENSG00000140105.16	WARS	5.40251221116526e-10	4.45706823655402e-10
HNSC	CASP8	ENSG00000140993.9	TIGD7	8.41104472075455e-09	7.19611269272442e-09
HNSC	CASP8	ENSG00000141040.13	ZNF287	2.78087437813984e-08	2.29616776827192e-08
HNSC	CASP8	ENSG00000141644.16	MBD1	2.30832022747975e-08	1.9699556682193e-08
HNSC	CASP8	ENSG00000143845.13	ETNK2	2.48614750530169e-11	1.98230855499657e-11
HNSC	CASP8	ENSG00000144566.9	RAB5A	5.93542884755762e-09	5.02832136380403e-09
HNSC	CASP8	ENSG00000144635.7	DYNC1LI1	1.64394406968521e-09	1.39047541079406e-09
HNSC	CASP8	ENSG00000144712.10	CAND2	2.31384809533202e-08	1.99107395821862e-08
HNSC	CASP8	ENSG00000149100.11	EIF3M	5.38861507042979e-09	4.48572193527094e-09
HNSC	CASP8	ENSG00000149679.10	CABLES2	8.0341826674232e-11	6.637636440821e-11
HNSC	CASP8	ENSG00000153132.11	CLGN	1.59612336781423e-08	1.36574977527583e-08
HNSC	CASP8	ENSG00000154277.11	UCHL1	9.92898934465585e-09	8.47700051981764e-09
HNSC	CASP8	ENSG00000154451.13	GBP5	2.74858928390521e-08	2.37186567298875e-08
HNSC	CASP8	ENSG00000154917.9	RAB6B	9.03667132468192e-10	7.49638858851238e-10
HNSC	CASP8	ENSG00000156968.8	MPV17L	1.48500217426244e-09	1.25836598364677e-09
HNSC	CASP8	ENSG00000157020.16	SEC13	8.93497025379429e-09	7.58025160772719e-09
HNSC	CASP8	ENSG00000157992.11	KRTCAP3	8.8397486626694e-09	7.54473203020099e-09
HNSC	CASP8	ENSG00000158560.13	DYNC1I1	8.92270589014563e-09	7.42531647000435e-09
HNSC	CASP8	ENSG00000159208.14	CIART	6.4661848104732e-11	5.26621158356653e-11
HNSC	CASP8	ENSG00000160746.11	ANO10	1.09149922344034e-08	9.32896386906169e-09
HNSC	CASP8	ENSG00000161202.16	DVL3	7.46340526739665e-09	6.27214967818674e-09
HNSC	CASP8	ENSG00000162244.9	RPL29	3.21788642851384e-09	2.60488673685732e-09
HNSC	CASP8	ENSG00000162409.9	PRKAA2	1.26338802508096e-11	1.0070334887968e-11
HNSC	CASP8	ENSG00000162591.14	MEGF6	1.16914905237244e-11	9.5075288282554e-12
HNSC	CASP8	ENSG00000163636.9	PSMD6	2.4883522010549e-17	1.66509961580476e-17
HNSC	CASP8	ENSG00000163904.11	SENP2	1.29854303974509e-08	1.0959446708289e-08
HNSC	CASP8	ENSG00000163913.10	IFT122	3.13685938174798e-08	2.70507278016729e-08
HNSC	CASP8	ENSG00000163960.10	UBXN7	2.52664017984937e-08	2.15815599018467e-08
HNSC	CASP8	ENSG00000164051.12	CCDC51	3.43246552556517e-08	2.91657080063783e-08
HNSC	CASP8	ENSG00000164054.14	SHISA5	2.97560914240982e-08	2.56491433994678e-08
HNSC	CASP8	ENSG00000164062.11	APEH	6.38962315120316e-16	4.53721169858096e-16
HNSC	CASP8	ENSG00000164081.11	TEX264	2.25818253884511e-08	1.86444027968783e-08
HNSC	CASP8	ENSG00000164284.13	GRPEL2	2.08240233833697e-08	1.75333701942661e-08
HNSC	CASP8	ENSG00000165238.15	WNK2	6.51549914870014e-13	5.08205582210558e-13
HNSC	CASP8	ENSG00000166165.11	CKB	1.69262965178392e-08	1.4517053316133e-08
HNSC	CASP8	ENSG00000166704.10	ZNF606	4.61232580481578e-10	3.87336977232067e-10
HNSC	CASP8	ENSG00000167178.14	ISLR2	1.92510148914128e-08	1.64449825407926e-08
HNSC	CASP8	ENSG00000167363.12	FN3K	5.4489039039514e-11	4.44570840246536e-11
HNSC	CASP8	ENSG00000168237.16	GLYCTK	8.74688129401699e-11	6.95472257788883e-11
HNSC	CASP8	ENSG00000168404.11	MLKL	4.51295920246533e-09	3.8427607233065e-09
HNSC	CASP8	ENSG00000169248.11	CXCL11	1.03101500130271e-08	8.77272846581103e-09
HNSC	CASP8	ENSG00000169918.8	OTUD7A	3.18786951293838e-08	2.75973788800858e-08
HNSC	CASP8	ENSG00000170142.10	UBE2E1	3.46071472288407e-08	2.9718934449274e-08
HNSC	CASP8	ENSG00000170248.12	PDCD6IP	7.8031488926394e-13	5.85647986374093e-13
HNSC	CASP8	ENSG00000170412.15	GPRC5C	3.06738897559513e-08	2.6836302667037e-08
HNSC	CASP8	ENSG00000170417.13	TMEM182	1.64383715974786e-08	1.38845431960072e-08
HNSC	CASP8	ENSG00000170445.11	HARS	8.05050994719925e-09	6.8778492838668e-09
HNSC	CASP8	ENSG00000171045.13	TSNARE1	2.94623646626997e-10	2.45704921529451e-10
HNSC	CASP8	ENSG00000171121.15	KCNMB3	2.1074535030822e-08	1.80699041666455e-08
HNSC	CASP8	ENSG00000171135.12	JAGN1	5.05586758732777e-10	4.1074302469945e-10
HNSC	CASP8	ENSG00000171345.12	KRT19	2.35658328641863e-08	2.0397997229162e-08
HNSC	CASP8	ENSG00000172113.7	NME6	3.40309248651297e-09	2.82000598477671e-09
HNSC	CASP8	ENSG00000172915.17	NBEA	3.27441533061578e-09	2.58855662939557e-09
HNSC	CASP8	ENSG00000172936.11	MYD88	3.62609936225875e-09	3.08513388144821e-09
HNSC	CASP8	ENSG00000173698.16	ADGRG2	3.0991271209932e-08	2.67727440908092e-08
HNSC	CASP8	ENSG00000174446.11	SNAPC5	1.54472304585355e-08	1.33415784901938e-08
HNSC	CASP8	ENSG00000174579.3	MSL2	1.09173498108353e-09	9.12779221306243e-10
HNSC	CASP8	ENSG00000175164.12	ABO	2.35703655513318e-08	2.01961178212443e-08
HNSC	CASP8	ENSG00000175785.11	PRIMA1	9.74780119709437e-09	8.09028031456339e-09
HNSC	CASP8	ENSG00000175928.5	LRRN1	3.77495032883366e-09	3.12068182584079e-09
HNSC	CASP8	ENSG00000175970.8	UNC119B	2.64486312162892e-09	2.2337378127053e-09
HNSC	CASP8	ENSG00000176142.11	TMEM39A	3.09836356105073e-10	2.52071752866926e-10
HNSC	CASP8	ENSG00000177105.9	RHOG	4.35596915733409e-09	3.60496139104789e-09
HNSC	CASP8	ENSG00000177181.13	RIMKLA	1.66752187388589e-08	1.43011677564305e-08
HNSC	CASP8	ENSG00000177352.9	CCDC71	3.88110057557139e-11	3.05798546207547e-11
HNSC	CASP8	ENSG00000178035.10	IMPDH2	3.52466365551706e-09	2.92611984792632e-09
HNSC	CASP8	ENSG00000178053.16	MLF1	1.88384825801091e-12	1.49244560362849e-12
HNSC	CASP8	ENSG00000178149.15	DALRD3	5.68431454303001e-09	4.78831391771533e-09
HNSC	CASP8	ENSG00000179046.7	TRIML2	2.15411005879889e-08	1.82233563426676e-08
HNSC	CASP8	ENSG00000180787.5	ZFP3	2.70258206463244e-11	2.16336772672338e-11
HNSC	CASP8	ENSG00000181045.13	SLC26A11	3.10275376975522e-09	2.65028169252081e-09
HNSC	CASP8	ENSG00000181061.12	HIGD1A	3.83453947459957e-12	2.91283200388913e-12
HNSC	CASP8	ENSG00000181982.16	CCDC149	1.32920681416185e-09	1.03647197599663e-09
HNSC	CASP8	ENSG00000182973.17	CNOT10	1.38262528517057e-08	1.14514352727283e-08
HNSC	CASP8	ENSG00000183010.15	PYCR1	1.51474876144474e-11	1.17665377899878e-11
HNSC	CASP8	ENSG00000183145.7	RIPPLY3	1.73247358165584e-08	1.4918632211334e-08
HNSC	CASP8	ENSG00000183741.10	CBX6	3.21873045842348e-08	2.76926408630344e-08
HNSC	CASP8	ENSG00000184619.3	KRBA2	3.23600590522702e-08	2.76650917873476e-08
HNSC	CASP8	ENSG00000185272.12	RBM11	3.06181824606675e-11	2.47646901980927e-11
HNSC	CASP8	ENSG00000186017.13	ZNF566	1.45788813380315e-12	1.14051466916531e-12
HNSC	CASP8	ENSG00000186976.13	EFCAB6	2.3200026209268e-08	1.99298348953452e-08
HNSC	CASP8	ENSG00000187535.12	IFT140	2.42145800926755e-08	2.08010906273365e-08
HNSC	CASP8	ENSG00000188846.12	RPL14	3.33171630183947e-09	2.69056937556234e-09
HNSC	CASP8	ENSG00000196155.11	PLEKHG4	1.83091957239807e-08	1.56794796882861e-08
HNSC	CASP8	ENSG00000196954.11	CASP4	4.5361953934889e-10	3.74369310699655e-10
HNSC	CASP8	ENSG00000196981.3	WDR5B	2.12462420491107e-09	1.78503728488348e-09
HNSC	CASP8	ENSG00000197548.11	ATG7	8.90540176261755e-10	7.31397105397068e-10
HNSC	CASP8	ENSG00000204060.5	FOXO6	2.03907572747397e-09	1.73229435059788e-09
HNSC	CASP8	ENSG00000204219.8	TCEA3	4.92263080449123e-09	4.23837431783065e-09
HNSC	CASP8	ENSG00000205189.10	ZBTB10	1.80132867494767e-08	1.52697757657055e-08
HNSC	CASP8	ENSG00000214706.9	IFRD2	4.40153125574908e-11	3.54836930296798e-11
HNSC	CASP8	ENSG00000221890.2	NPTXR	6.72730954660592e-10	5.46329128354196e-10
HNSC	CASP8	ENSG00000221986.5	MYBPHL	1.94416655038426e-09	1.6435386978096e-09
HNSC	CASP8	ENSG00000226025.8		2.83747851726151e-08	2.42718999886105e-08
HNSC	CASP8	ENSG00000227855.3	DPY19L2P3	2.50305607601405e-08	2.15283627536658e-08
HNSC	CASP8	ENSG00000229689.3		8.41250834108384e-12	6.72789063182628e-12
HNSC	CASP8	ENSG00000231806.2	PCAT7	2.97249937521332e-08	2.56160819691998e-08
HNSC	CASP8	ENSG00000242193.8		4.22552667249763e-10	3.54384734339168e-10
HNSC	CASP8	ENSG00000254389.3	RHPN1-AS1	6.81294379171296e-12	5.17185702979361e-12
HNSC	CASP8	ENSG00000254996.4	ANKHD1-EIF4EBP3	4.82377335280433e-10	3.95403777555721e-10
HNSC	CASP8	ENSG00000261801.4	LOXL1-AS1	2.05905380329102e-13	1.57662853534564e-13
HNSC	CASP8	ENSG00000267002.1		3.6745592851201e-09	3.09014897260473e-09
HNSC	CASP8	ENSG00000267309.1		9.13635408602642e-11	7.56609603475317e-11
HNSC	CASP8	ENSG00000272143.1	FGF14-AS2	2.70481771509951e-09	2.27071276524156e-09
HNSC	CASP8	ENSG00000272602.4	ZNF595	1.7323748487848e-08	1.46905140628185e-08
HNSC	CASP8	ENSG00000272913.1		9.18144255785585e-13	7.15404024333968e-13
HNSC	CASP8	ENSG00000274220.1		3.13624699291897e-08	2.67910095339005e-08
HNSC	CDKN2A	ENSG00000147883.10	CDKN2B	3.57101178975022e-09	3.15712282943128e-11
HNSC	CSMD3	ENSG00000177551.5	NHLH2	1.80133766474277e-08	8.44899532079906e-08
HNSC	LAMA2	ENSG00000197121.13	PGAP1	2.7799667146623e-08	1.65578134509635e-08
HNSC	NSD1	ENSG00000015475.17	BID	4.31588485630962e-11	3.51946272532116e-11
HNSC	NSD1	ENSG00000019102.10	VSIG2	2.93362484699496e-10	2.43380130294995e-10
HNSC	NSD1	ENSG00000047662.4	FAM184B	1.7777349068425e-11	1.43817125631288e-11
HNSC	NSD1	ENSG00000064651.12	SLC12A2	1.62800056343459e-08	1.40007242845959e-08
HNSC	NSD1	ENSG00000073067.12	CYP2W1	8.70563597887569e-09	7.44505115673147e-09
HNSC	NSD1	ENSG00000080823.20	MOK	1.329053770479e-08	1.14091038710384e-08
HNSC	NSD1	ENSG00000100304.12	TTLL12	1.99575475763366e-12	1.58308174305537e-12
HNSC	NSD1	ENSG00000101040.18	ZMYND8	5.11794948842577e-10	4.2672138253863e-10
HNSC	NSD1	ENSG00000101850.11	GPR143	1.33114238074458e-09	1.11942140303458e-09
HNSC	NSD1	ENSG00000102854.13	MSLN	1.01919601211317e-11	8.20404689859905e-12
HNSC	NSD1	ENSG00000103269.12	RHBDL1	5.11446723345972e-09	4.35313571971638e-09
HNSC	NSD1	ENSG00000105613.8	MAST1	5.14387949122281e-10	4.28902795198137e-10
HNSC	NSD1	ENSG00000105641.3	SLC5A5	5.96276642534409e-09	5.08212854032711e-09
HNSC	NSD1	ENSG00000105707.12	HPN	2.64466802873353e-13	2.05995588567066e-13
HNSC	NSD1	ENSG00000105767.2	CADM4	1.78766290431358e-08	1.53866614929867e-08
HNSC	NSD1	ENSG00000110195.10	FOLR1	1.58207404594524e-08	1.36022819859776e-08
HNSC	NSD1	ENSG00000115257.14	PCSK4	1.49385034589806e-08	1.28371762500581e-08
HNSC	NSD1	ENSG00000117016.8	RIMS3	1.88114724809947e-10	1.55443137813428e-10
HNSC	NSD1	ENSG00000123388.4	HOXC11	5.24518713705239e-11	4.2847802182247e-11
HNSC	NSD1	ENSG00000124570.16	SERPINB6	6.78912956258854e-16	5.01086817349015e-16
HNSC	NSD1	ENSG00000125508.3	SRMS	8.78274799873792e-10	7.35836552323356e-10
HNSC	NSD1	ENSG00000125848.9	FLRT3	6.46792481934693e-09	5.51669040558673e-09
HNSC	NSD1	ENSG00000126467.9	TSKS	3.27330123232666e-08	2.83262670478897e-08
HNSC	NSD1	ENSG00000128340.13	RAC2	2.90223758031089e-09	2.45772425712086e-09
HNSC	NSD1	ENSG00000129255.13	MPDU1	1.2333967581569e-08	1.05808849837463e-08
HNSC	NSD1	ENSG00000129654.7	FOXJ1	2.75055328411827e-16	2.01359329939507e-16
HNSC	NSD1	ENSG00000129993.13	CBFA2T3	7.574850859715e-09	6.46995311720741e-09
HNSC	NSD1	ENSG00000130475.13	FCHO1	4.3583912613419e-09	3.70430363845233e-09
HNSC	NSD1	ENSG00000130720.11	FIBCD1	5.52453774957195e-12	4.42255422609474e-12
HNSC	NSD1	ENSG00000130822.14	PNCK	1.97839100203009e-09	1.66963861380762e-09
HNSC	NSD1	ENSG00000131771.12	PPP1R1B	6.00641668293319e-10	5.01518787972643e-10
HNSC	NSD1	ENSG00000134398.11	ERN2	5.54248366295068e-10	4.62448268376832e-10
HNSC	NSD1	ENSG00000136531.12	SCN2A	8.39924933470396e-11	6.89040918656869e-11
HNSC	NSD1	ENSG00000137133.9	HINT2	1.97446519739791e-09	1.66629584263862e-09
HNSC	NSD1	ENSG00000137441.7	FGFBP2	5.23662481559161e-11	4.27772288234946e-11
HNSC	NSD1	ENSG00000137486.15	ARRB1	2.25319541553033e-08	1.94336761106011e-08
HNSC	NSD1	ENSG00000138152.8	BTBD16	1.01157242800065e-17	7.18742935255328e-18
HNSC	NSD1	ENSG00000139714.11	MORN3	2.16877653213039e-19	1.48827426483082e-19
HNSC	NSD1	ENSG00000144407.8	PTH2R	5.11062999310705e-11	4.17388603765811e-11
HNSC	NSD1	ENSG00000144488.13	ESPNL	6.00924247921256e-10	5.01756849880986e-10
HNSC	NSD1	ENSG00000145861.7	C1QTNF2	8.38492075380907e-11	6.87854910214735e-11
HNSC	NSD1	ENSG00000149922.9	TBX6	1.38138953267671e-13	1.06969374907216e-13
HNSC	NSD1	ENSG00000150281.6	CTF1	2.34457009099285e-10	1.94120021482784e-10
HNSC	NSD1	ENSG00000150907.6	FOXO1	1.34131258508788e-11	1.0823639914382e-11
HNSC	NSD1	ENSG00000155974.10	GRIP1	2.49251715668565e-08	2.15171890894357e-08
HNSC	NSD1	ENSG00000156510.12	HKDC1	1.03756127001551e-11	8.35322052002498e-12
HNSC	NSD1	ENSG00000160117.13	ANKLE1	9.86373618314714e-12	7.9375042363225e-12
HNSC	NSD1	ENSG00000161040.15	FBXL13	6.62382145431117e-13	5.20223014044309e-13
HNSC	NSD1	ENSG00000162482.4	AKR7A3	3.77069847470838e-14	2.8858764845036e-14
HNSC	NSD1	ENSG00000163064.6	EN1	1.98157732657096e-11	1.60464353370348e-11
HNSC	NSD1	ENSG00000163536.11	SERPINI1	2.43118628501215e-13	1.89223651813226e-13
HNSC	NSD1	ENSG00000163803.11	PLB1	2.84190361142804e-08	2.45620787744567e-08
HNSC	NSD1	ENSG00000163879.10	DNALI1	4.25764617225021e-09	3.61792091144395e-09
HNSC	NSD1	ENSG00000164007.9	CLDN19	2.40965074182811e-16	1.7619201598559e-16
HNSC	NSD1	ENSG00000164707.14	SLC13A4	2.03768544068465e-10	1.68499057985835e-10
HNSC	NSD1	ENSG00000165188.12	RNF183	4.46795941936224e-12	3.56990526399611e-12
HNSC	NSD1	ENSG00000165553.4	NGB	7.28077207186887e-09	6.21656885505218e-09
HNSC	NSD1	ENSG00000166833.18	NAV2	3.47504528370453e-08	3.0088154116036e-08
HNSC	NSD1	ENSG00000166924.7	NYAP1	1.23074421267719e-09	1.03426492830808e-09
HNSC	NSD1	ENSG00000167771.5	RCOR2	1.06957566309377e-08	9.16384494720929e-09
HNSC	NSD1	ENSG00000169184.5	MN1	6.76883803934054e-10	5.65784638506083e-10
HNSC	NSD1	ENSG00000169750.7	RAC3	9.28878038355575e-11	7.6270376762889e-11
HNSC	NSD1	ENSG00000169962.4	TAS1R3	1.2483203452e-13	9.65767500551481e-14
HNSC	NSD1	ENSG00000170190.14	SLC16A5	7.4454900144341e-09	6.35848215703735e-09
HNSC	NSD1	ENSG00000170579.13	DLGAP1	1.62843886519913e-09	1.37190718406927e-09
HNSC	NSD1	ENSG00000170835.13	CEL	5.29437875578201e-12	4.23668226893804e-12
HNSC	NSD1	ENSG00000171747.7	LGALS4	8.88148072705786e-09	7.59679109929141e-09
HNSC	NSD1	ENSG00000172548.13	NIPAL4	2.00203390761183e-08	1.72492153115132e-08
HNSC	NSD1	ENSG00000172828.11	CES3	1.82685740765491e-10	1.50917380531134e-10
HNSC	NSD1	ENSG00000174672.14	BRSK2	1.7775097317541e-08	1.52984936690875e-08
HNSC	NSD1	ENSG00000175287.17	PHYHD1	5.38838472870974e-15	4.05215442602474e-15
HNSC	NSD1	ENSG00000176788.8	BASP1	2.66388430643616e-10	2.20810671313674e-10
HNSC	NSD1	ENSG00000177551.5	NHLH2	5.87339777133303e-09	5.00528273014792e-09
HNSC	NSD1	ENSG00000177685.15	CRACR2B	2.22768044067401e-10	1.84357447077506e-10
HNSC	NSD1	ENSG00000178401.13	DNAJC22	1.23396717087e-09	1.03699766164355e-09
HNSC	NSD1	ENSG00000178573.6	MAF	4.03037395964959e-10	3.35322966465055e-10
HNSC	NSD1	ENSG00000178726.6	THBD	5.0112675690713e-10	4.17747602618747e-10
HNSC	NSD1	ENSG00000178826.9	TMEM139	1.99542399758934e-17	1.42653203339756e-17
HNSC	NSD1	ENSG00000180066.8	C10orf91	3.60539482298435e-14	2.75824643030095e-14
HNSC	NSD1	ENSG00000181031.14	RPH3AL	3.84484184766429e-13	3.00490174736293e-13
HNSC	NSD1	ENSG00000181392.13	SYNE4	5.29746411405102e-10	4.41825408114159e-10
HNSC	NSD1	ENSG00000183044.10	ABAT	6.27214092727771e-15	4.72322782616156e-15
HNSC	NSD1	ENSG00000183621.14	ZNF438	1.58041014808712e-08	1.35878485121887e-08
HNSC	NSD1	ENSG00000184451.5	CCR10	1.44360285970642e-10	1.19004778556519e-10
HNSC	NSD1	ENSG00000185038.13	MROH2A	9.80927889402374e-12	7.89328844062424e-12
HNSC	NSD1	ENSG00000185055.9	EFCAB10	1.84536969086979e-22	1.18775779010494e-22
HNSC	NSD1	ENSG00000185615.14	PDIA2	1.10274171757995e-18	7.67958406099068e-19
HNSC	NSD1	ENSG00000186862.16	PDZD7	3.54627051060701e-13	2.7695370959532e-13
HNSC	NSD1	ENSG00000187527.9	ATP13A5	4.64554372180173e-16	3.41700798285985e-16
HNSC	NSD1	ENSG00000188368.8	PRR19	7.42344725831905e-10	6.21014933607555e-10
HNSC	NSD1	ENSG00000188833.8	ENTPD8	6.89192608385192e-13	5.41473045066065e-13
HNSC	NSD1	ENSG00000197181.10	PIWIL2	6.20076516711421e-18	4.38629943139766e-18
HNSC	NSD1	ENSG00000197599.11	CCDC154	1.84987748098384e-14	1.40671905211923e-14
HNSC	NSD1	ENSG00000198003.10	CCDC151	1.37287557454635e-08	1.17887024978016e-08
HNSC	NSD1	ENSG00000198680.4	TUSC1	2.22590059727716e-09	1.88050497691074e-09
HNSC	NSD1	ENSG00000198788.8	MUC2	9.70133090144303e-12	7.8056481889945e-12
HNSC	NSD1	ENSG00000204385.9	SLC44A4	3.39370230017412e-15	2.54148484124412e-15
HNSC	NSD1	ENSG00000214725.6	CDIPT-AS1	2.14038859423162e-12	1.69887896239044e-12
HNSC	NSD1	ENSG00000219607.3	PPP1R3G	1.00039726270567e-09	8.39131716038231e-10
HNSC	NSD1	ENSG00000223756.5	TSSC2	1.75835941565993e-21	1.15512242451523e-21
HNSC	NSD1	ENSG00000223812.4		1.44587477901095e-11	1.16752783254243e-11
HNSC	NSD1	ENSG00000225285.1		1.41023537938919e-11	1.13849381781912e-11
HNSC	NSD1	ENSG00000225778.4	PROSER2-AS1	1.42772099117496e-10	1.17683852992785e-10
HNSC	NSD1	ENSG00000227953.5	LINC01341	1.82418963716741e-10	1.50695018308606e-10
HNSC	NSD1	ENSG00000228623.3	ZNF883	1.6216961056659e-08	1.39460230282534e-08
HNSC	NSD1	ENSG00000230882.1		3.47794079011823e-12	2.7726199487427e-12
HNSC	NSD1	ENSG00000232453.4		1.59004785355581e-08	1.36714526172094e-08
HNSC	NSD1	ENSG00000232756.1		2.61663750179997e-09	2.21381366947667e-09
HNSC	NSD1	ENSG00000233922.2		3.93726711908018e-18	2.77371944103184e-18
HNSC	NSD1	ENSG00000236081.1	ELFN1-AS1	2.40854997798816e-16	1.7611080132622e-16
HNSC	NSD1	ENSG00000238837.3		3.59379215779737e-10	2.98692479357607e-10
HNSC	NSD1	ENSG00000240401.7		4.5030769569272e-16	3.31128475003106e-16
HNSC	NSD1	ENSG00000241549.7	GUSBP2	1.23794023090278e-10	1.01910059720088e-10
HNSC	NSD1	ENSG00000246082.2	NUDT16P1	2.2174842422294e-10	1.83506079256275e-10
HNSC	NSD1	ENSG00000249790.2		4.25938241348171e-11	3.47297550437217e-11
HNSC	NSD1	ENSG00000250771.2		3.82546787295989e-18	2.69425669302496e-18
HNSC	NSD1	ENSG00000251493.3	FOXD1	2.73308179647189e-08	2.36133225147102e-08
HNSC	NSD1	ENSG00000256546.1		2.78554330356155e-10	2.30987581795912e-10
HNSC	NSD1	ENSG00000259523.1		2.31114268679795e-08	1.99379863003255e-08
HNSC	NSD1	ENSG00000260220.4	CCDC187	6.32676007281304e-13	4.96686925809419e-13
HNSC	NSD1	ENSG00000261534.1		4.21005823593896e-09	3.57712350301763e-09
HNSC	NSD1	ENSG00000266718.1		2.88456564713227e-14	2.20235017337987e-14
HNSC	NSD1	ENSG00000269220.1	LINC00528	1.9797939161143e-09	1.67083319114811e-09
HNSC	NSD1	ENSG00000272620.1	AFAP1-AS1	7.8283767306161e-09	6.68846680842308e-09
HNSC	PAPPA2	ENSG00000173218.13	VANGL1	1.13004344721128e-08	1.53862971027731e-07
HNSC	PAPPA2	ENSG00000223756.5	TSSC2	2.23732154933795e-08	3.7558050249543e-07
HNSC	PIK3CA	ENSG00000163959.8	SLC51A	1.06927148989177e-07	1.68176484701974e-08
HNSC	PTPRD	ENSG00000172548.13	NIPAL4	2.60323692645324e-10	2.15738994986579e-10
HNSC	PTPRD	ENSG00000198729.4	PPP1R14C	4.59849301059131e-11	3.75205842246827e-11
HNSC	PTPRD	ENSG00000243943.8	ZNF512	2.57626245173676e-08	2.22466983636282e-08
HNSC	RYR2	ENSG00000085982.12	USP40	1.5271051280199e-09	8.76656135436701e-08
HNSC	TP53	ENSG00000076242.13	MLH1	5.4889763275691e-08	1.9337807819358e-08
HNSC	TP53	ENSG00000145916.17	RMND5B	1.62123484415204e-08	1.54675036337261e-07
HNSC	TP53	ENSG00000157014.9	TATDN2	1.03643004385768e-08	3.46572037525146e-06
HNSC	TP53	ENSG00000186615.9	KTN1-AS1	1.43277339888295e-08	4.29963466761162e-06
HNSC	TP53	ENSG00000228716.5	DHFR	1.11622280101367e-08	1.56256422415962e-06
KIRC	PBRM1	ENSG00000101353.13	MROH8	3.39847899927187e-07	7.07474097167177e-07
KIRC	PBRM1	ENSG00000130413.14	STK33	7.92071203476172e-09	2.15387093504243e-07
KIRC	PBRM1	ENSG00000166394.13	CYB5R2	5.03838525473189e-08	2.45574042840633e-07
KIRC	PBRM1	ENSG00000166405.13	RIC3	1.06629924594313e-07	2.2003315283545e-06
KIRC	SETD2	ENSG00000078043.14	PIAS2	3.24007149546306e-07	3.68182126727218e-07
KIRC	SETD2	ENSG00000121406.7	ZNF549	5.39043573723777e-07	2.69920704863812e-07
KIRC	SETD2	ENSG00000131845.13	ZNF304	3.02611166623838e-07	3.27921527553715e-07
KIRC	SETD2	ENSG00000138109.9	CYP2C9	3.81384250031929e-08	2.44088332218897e-08
KIRC	SETD2	ENSG00000151287.15	TEX30	1.58351095430081e-07	8.1565512816533e-08
KIRC	SETD2	ENSG00000152439.11	ZNF773	5.63119652442913e-08	2.81256760486544e-08
KIRC	SETD2	ENSG00000160606.9	TLCD1	4.6675689702633e-09	3.81769217907138e-09
KIRC	SETD2	ENSG00000164099.3	PRSS12	5.78058532645624e-08	5.1034050357624e-08
KIRC	SETD2	ENSG00000181610.11	MRPS23	1.31471400076288e-08	3.3980665603605e-08
KIRC	SETD2	ENSG00000183091.18	NEB	2.05512626199725e-11	3.08413007690493e-11
KIRC	SETD2	ENSG00000198131.12	ZNF544	6.41965719495584e-09	8.80689432218964e-09
KIRC	SETD2	ENSG00000260704.1	LINC00543	8.65651616962672e-08	2.45607916578717e-08
LGG	CIC	ENSG00000072134.14	EPN2	8.75229686351664e-08	1.58788245840808e-08
LGG	CIC	ENSG00000148082.8	SHC3	7.13726153706834e-07	8.8451740959345e-08
LGG	CIC	ENSG00000157613.9	CREB3L1	5.59886394535595e-08	1.55003121770285e-08
LGG	CIC	ENSG00000174721.9	FGFBP3	2.44741358131168e-10	1.67939910187639e-11
LGG	PIK3CA	ENSG00000164318.16	EGFLAM	7.11104552830101e-09	7.9945430068377e-09
LGG	TP53	ENSG00000006459.9	KDM7A	2.71955316037935e-07	7.51508937307552e-06
LGG	TP53	ENSG00000065526.9	SPEN	3.29724087687482e-07	6.29158310706131e-07
LGG	TP53	ENSG00000114115.8	RBP1	6.757434750842e-08	1.99531323656527e-06
LGG	TP53	ENSG00000124104.17	SNX21	2.01570360642058e-08	7.14949721360857e-08
LGG	TP53	ENSG00000126070.17	AGO3	7.38918547378391e-08	6.6225205228611e-09
LGG	TP53	ENSG00000131080.13	EDA2R	2.36310261597758e-08	1.40745909495786e-07
LGG	TP53	ENSG00000134247.9	PTGFRN	1.19516888583674e-07	5.55271229911261e-06
LGG	TP53	ENSG00000134698.10	AGO4	3.53590258677882e-06	4.94238011577476e-08
LGG	TP53	ENSG00000137073.19	UBAP2	3.92129089091054e-08	1.99598392488349e-07
LGG	TP53	ENSG00000159023.17	EPB41	8.4649715812708e-08	3.54824565922185e-07
LGG	TP53	ENSG00000161513.10	FDXR	1.02346026192806e-07	3.93881613811561e-06
LGG	TP53	ENSG00000162669.14	HFM1	1.78803993492523e-06	2.72821379327882e-07
LGG	TP53	ENSG00000163485.14	ADORA1	1.7473088486979e-07	2.30088994956875e-06
LGG	TP53	ENSG00000164327.11	RICTOR	5.51383317195623e-07	1.86238138222148e-07
LGG	TP53	ENSG00000174307.6	PHLDA3	2.35638449429493e-09	1.82156076094245e-07
LGG	TP53	ENSG00000176294.4	OR4N2	2.23113037887337e-07	5.37025684634888e-07
LGG	TP53	ENSG00000181026.14	AEN	1.65716667917803e-07	8.98882713883849e-06
LGG	TP53	ENSG00000189295.12	ANKRD62P1-PARP4P3	1.26390857460624e-09	7.45570942007641e-08
LGG	TP53	ENSG00000198799.10	LRIG2	1.5631879358677e-07	1.38614241177324e-07
LGG	TP53	ENSG00000228304.1	OR4K6P	2.62930165339276e-08	4.40890956122273e-08
LGG	TP53	ENSG00000228528.1		2.76425186001672e-08	4.2800053192945e-07
LGG	TP53	ENSG00000231419.5	LINC00689	1.04237192125292e-07	6.55362262755233e-06
LGG	TP53	ENSG00000239435.2	KCNMB3P1	1.26340386045569e-09	3.73284834892517e-07
LGG	TP53	ENSG00000248518.1		9.14549145650301e-07	4.81162187827252e-09
LGG	TP53	ENSG00000259271.1	ANKRD62P1	1.42674588562615e-07	4.41604608591068e-06
LGG	TP53	ENSG00000261716.1		1.57397015063263e-07	1.56717882515616e-06
LGG	TP53	ENSG00000265194.1		2.49560219354536e-07	1.12624271723481e-06
LGG	TP53	ENSG00000279659.1		4.6700096532335e-06	1.08153999787829e-07
LIHC	CTNNB1	ENSG00000168646.11	AXIN2	2.28778963500927e-07	5.44684077133593e-08
LIHC	OBSCN	ENSG00000105699.15	LSR	5.19154683552583e-08	2.9352116594033e-05
LIHC	OBSCN	ENSG00000158769.16	F11R	8.8632041752472e-08	9.54502448411134e-06
LIHC	TP53	ENSG00000004487.14	KDM1A	1.24634318496997e-08	4.51337088302937e-10
LIHC	TP53	ENSG00000006634.6	DBF4	1.72787234124665e-08	1.40267027218484e-09
LIHC	TP53	ENSG00000007314.10	SCN4A	4.21876990069372e-07	5.3110753932865e-08
LIHC	TP53	ENSG00000007968.6	E2F2	2.66477612255315e-10	1.17331176699573e-11
LIHC	TP53	ENSG00000011426.9	ANLN	3.46971293054205e-08	6.02285484111934e-09
LIHC	TP53	ENSG00000013810.17	TACC3	1.14545136649128e-09	4.21611839867746e-11
LIHC	TP53	ENSG00000014138.7	POLA2	6.99298807885109e-08	1.82479071622419e-08
LIHC	TP53	ENSG00000024526.15	DEPDC1	1.26693219957913e-09	2.64330764194814e-10
LIHC	TP53	ENSG00000026103.18	FAS	1.35886944023095e-09	3.81648631760816e-10
LIHC	TP53	ENSG00000029725.15	RABEP1	1.4929872116487e-07	4.30586773978756e-08
LIHC	TP53	ENSG00000040275.15	SPDL1	2.34059900409395e-13	6.0908386949468e-14
LIHC	TP53	ENSG00000042445.12	RETSAT	8.44727680434396e-08	2.31693919336416e-08
LIHC	TP53	ENSG00000051180.15	RAD51	3.06589857898065e-10	1.7268847487762e-11
LIHC	TP53	ENSG00000051341.12	POLQ	1.24722676713215e-12	2.32369635143823e-13
LIHC	TP53	ENSG00000053372.4	MRTO4	7.31578148822117e-07	1.03560296517476e-08
LIHC	TP53	ENSG00000055070.15	SZRD1	3.41669165886805e-07	4.00197726512493e-08
LIHC	TP53	ENSG00000058453.15	CROCC	2.61841123649468e-07	5.62929652394647e-08
LIHC	TP53	ENSG00000058804.11	NDC1	1.08179620756099e-08	2.3444292767759e-09
LIHC	TP53	ENSG00000065328.15	MCM10	1.20560711021159e-10	8.38994727807657e-12
LIHC	TP53	ENSG00000066117.13	SMARCD1	4.88873864451555e-08	1.2080472718233e-08
LIHC	TP53	ENSG00000067715.12	SYT1	7.77629014135605e-08	1.74156228621877e-07
LIHC	TP53	ENSG00000068489.11	PRR11	2.63505080360424e-11	6.7844061003222e-13
LIHC	TP53	ENSG00000070831.14	CDC42	1.73889061822817e-07	2.31581023546579e-09
LIHC	TP53	ENSG00000070950.8	RAD18	7.45792571009146e-09	2.90872070939731e-09
LIHC	TP53	ENSG00000071539.12	TRIP13	1.85897607535488e-13	7.50000461852517e-15
LIHC	TP53	ENSG00000072571.18	HMMR	6.09926718484829e-07	7.92823300120847e-08
LIHC	TP53	ENSG00000072778.18	ACADVL	6.47210701668608e-11	4.19356787914984e-11
LIHC	TP53	ENSG00000073111.12	MCM2	1.12849484999582e-08	1.54067883677495e-09
LIHC	TP53	ENSG00000074696.11	HACD3	1.21263071405872e-07	3.93337713677505e-08
LIHC	TP53	ENSG00000075131.8	TIPIN	2.11582686977792e-08	8.76770820453817e-10
LIHC	TP53	ENSG00000075218.17	GTSE1	9.32163091948519e-08	1.31532931289701e-08
LIHC	TP53	ENSG00000075702.15	WDR62	3.47645943587407e-09	6.24050439230313e-10
LIHC	TP53	ENSG00000077147.13	TM9SF3	7.29200380685193e-06	6.90422638043538e-08
LIHC	TP53	ENSG00000077152.8	UBE2T	1.2190382991172e-06	7.92509497709623e-08
LIHC	TP53	ENSG00000078369.16	GNB1	3.10643083278354e-08	3.56215842621711e-09
LIHC	TP53	ENSG00000080839.10	RBL1	8.69476806811144e-10	1.80057151754242e-10
LIHC	TP53	ENSG00000080986.11	NDC80	9.94739920537297e-11	5.26877625887515e-12
LIHC	TP53	ENSG00000085840.11	ORC1	2.75291264193463e-09	4.32104215888158e-10
LIHC	TP53	ENSG00000085871.7	MGST2	1.71588301800347e-08	2.16515602511437e-08
LIHC	TP53	ENSG00000085999.10	RAD54L	1.04868933720763e-11	1.10548653071084e-12
LIHC	TP53	ENSG00000088325.14	TPX2	4.0944418850263e-09	3.82934679759958e-10
LIHC	TP53	ENSG00000089685.13	BIRC5	7.65179625952968e-08	3.26173600508752e-09
LIHC	TP53	ENSG00000090686.14	USP48	5.07671067836195e-09	2.58011406028165e-10
LIHC	TP53	ENSG00000090889.11	KIF4A	2.84523025181611e-10	2.92651338657751e-11
LIHC	TP53	ENSG00000091651.7	ORC6	5.55239376002021e-09	3.01878717885272e-10
LIHC	TP53	ENSG00000092853.12	CLSPN	4.99287855744371e-09	4.35535578936337e-09
LIHC	TP53	ENSG00000093009.8	CDC45	4.91983086363852e-08	8.92366134479151e-09
LIHC	TP53	ENSG00000094804.8	CDC6	1.88181346133986e-07	2.60101379879874e-08
LIHC	TP53	ENSG00000097046.11	CDC7	7.71669290713745e-08	2.76005388942664e-08
LIHC	TP53	ENSG00000100162.13	CENPM	5.22927264424604e-08	2.32993138819625e-09
LIHC	TP53	ENSG00000100749.6	VRK1	2.44715387401104e-08	1.23235796993278e-08
LIHC	TP53	ENSG00000101003.9	GINS1	3.04848162727603e-11	2.37542084973252e-12
LIHC	TP53	ENSG00000101057.14	MYBL2	5.32499001243712e-12	2.09598162823959e-13
LIHC	TP53	ENSG00000101224.16	CDC25B	1.08613393397173e-12	2.9444477549865e-13
LIHC	TP53	ENSG00000101464.9	PIGU	1.07950681876503e-07	1.43990591102124e-08
LIHC	TP53	ENSG00000101811.12	CSTF2	4.70356355862545e-07	6.23453568285486e-09
LIHC	TP53	ENSG00000102225.14	CDK16	2.21446060223905e-07	7.69660552505359e-08
LIHC	TP53	ENSG00000102384.12	CENPI	1.95634723769008e-09	2.34857757338899e-10
LIHC	TP53	ENSG00000103150.5	MLYCD	1.28437590141276e-08	4.45269242897183e-09
LIHC	TP53	ENSG00000104147.7	OIP5	6.25208074454223e-10	3.64773121307871e-11
LIHC	TP53	ENSG00000104325.5	DECR1	2.0238283026987e-07	5.67511168057703e-08
LIHC	TP53	ENSG00000104427.10	ZC2HC1A	3.15958894194256e-10	3.31644338613301e-10
LIHC	TP53	ENSG00000105011.7	ASF1B	1.4866036092292e-08	4.93788017487706e-10
LIHC	TP53	ENSG00000105281.11	SLC1A5	3.71801906720525e-07	2.34666729639283e-08
LIHC	TP53	ENSG00000106266.7	SNX8	9.21509523018072e-07	6.90910758938394e-08
LIHC	TP53	ENSG00000106268.14	NUDT1	2.04977430445989e-07	3.06335290255103e-08
LIHC	TP53	ENSG00000106462.9	EZH2	1.41523622782196e-07	2.62377552033451e-08
LIHC	TP53	ENSG00000108468.13	CBX1	7.27669546291691e-08	1.88070241624575e-08
LIHC	TP53	ENSG00000109332.18	UBE2D3	4.4602438217928e-08	2.00667944004228e-07
LIHC	TP53	ENSG00000109674.3	NEIL3	4.11657966084831e-07	5.53394219937758e-08
LIHC	TP53	ENSG00000109685.16	WHSC1	8.67680284029766e-08	3.54300582608996e-08
LIHC	TP53	ENSG00000109805.8	NCAPG	2.61943360317249e-10	2.6824318923384e-11
LIHC	TP53	ENSG00000111181.11	SLC6A12	2.88104996167682e-08	2.19651164240363e-08
LIHC	TP53	ENSG00000111266.7	DUSP16	3.07798365752998e-08	2.15296005982751e-09
LIHC	TP53	ENSG00000111581.8	NUP107	2.01216426382211e-07	5.19032416269508e-08
LIHC	TP53	ENSG00000111665.10	CDCA3	2.85920939677961e-07	1.92567920467257e-08
LIHC	TP53	ENSG00000112742.8	TTK	7.67304469877926e-12	5.39412682478177e-13
LIHC	TP53	ENSG00000112984.10	KIF20A	4.9498287239958e-09	4.03158610357103e-10
LIHC	TP53	ENSG00000113368.10	LMNB1	2.21448554142301e-08	5.12693162311852e-09
LIHC	TP53	ENSG00000113456.17	RAD1	1.43412525944151e-08	4.34558147728406e-09
LIHC	TP53	ENSG00000113924.10	HGD	1.10949133389304e-07	8.52440795555744e-08
LIHC	TP53	ENSG00000114346.12	ECT2	4.64678656476736e-11	1.02613241240665e-11
LIHC	TP53	ENSG00000114859.13	CLCN2	1.06622358386219e-09	1.45073944200131e-10
LIHC	TP53	ENSG00000115163.13	CENPA	3.51403403028952e-10	1.4479327249299e-11
LIHC	TP53	ENSG00000115271.9	GCA	2.06895266915049e-07	8.11339973594913e-08
LIHC	TP53	ENSG00000116497.16	S100PBP	8.07861297925603e-08	2.04851331386626e-08
LIHC	TP53	ENSG00000116560.9	SFPQ	4.6442468875222e-10	1.53835767177959e-11
LIHC	TP53	ENSG00000116670.13	MAD2L2	3.40502305767643e-07	1.63714686876448e-08
LIHC	TP53	ENSG00000116691.9	MIIP	8.78245850522567e-09	5.51519683994106e-10
LIHC	TP53	ENSG00000116786.10	PLEKHM2	7.39637220137954e-08	1.97891001255156e-08
LIHC	TP53	ENSG00000116809.10	ZBTB17	3.56220469486028e-09	8.32960727518303e-10
LIHC	TP53	ENSG00000116830.10	TTF2	2.03418534283596e-07	7.27318793668579e-08
LIHC	TP53	ENSG00000116954.7	RRAGC	1.33658041468855e-07	1.32596632896992e-08
LIHC	TP53	ENSG00000117385.14	P3H1	2.15659111462715e-08	3.02764506614202e-09
LIHC	TP53	ENSG00000117399.12	CDC20	2.06808124283806e-11	7.12931765421215e-13
LIHC	TP53	ENSG00000117602.10	RCAN3	5.46966790050827e-08	7.85862178484776e-08
LIHC	TP53	ENSG00000117632.19	STMN1	5.48660814488234e-10	3.58467830882072e-12
LIHC	TP53	ENSG00000117650.11	NEK2	1.47359559045979e-08	2.90335442238493e-09
LIHC	TP53	ENSG00000117724.11	CENPF	1.10244154111219e-07	2.83654886066768e-08
LIHC	TP53	ENSG00000117751.16	PPP1R8	6.85449612985361e-08	6.63313893060997e-09
LIHC	TP53	ENSG00000119403.12	PHF19	1.18966568322385e-08	4.14189041386773e-10
LIHC	TP53	ENSG00000119686.8	FLVCR2	4.62135881860371e-08	9.83806454611038e-08
LIHC	TP53	ENSG00000119689.13	DLST	1.35107060875976e-10	1.6563327665726e-10
LIHC	TP53	ENSG00000119703.13	ZC2HC1C	3.51159583154822e-08	8.52704789939675e-08
LIHC	TP53	ENSG00000119986.6	AVPI1	1.59978316302914e-07	1.22007206465829e-08
LIHC	TP53	ENSG00000120253.12	NUP43	2.53611322480897e-07	2.0539930897204e-08
LIHC	TP53	ENSG00000120334.14	CENPL	4.51054694803696e-09	3.71723117235877e-10
LIHC	TP53	ENSG00000120539.13	MASTL	1.13702991188958e-07	1.76709456661055e-08
LIHC	TP53	ENSG00000120833.12	SOCS2	5.42375887675352e-07	1.28175690202103e-08
LIHC	TP53	ENSG00000121152.8	NCAPH	3.37454779444063e-11	3.49653769695857e-12
LIHC	TP53	ENSG00000121621.6	KIF18A	1.59340217412724e-10	1.51216397048205e-11
LIHC	TP53	ENSG00000121766.13	ZCCHC17	9.44682418834434e-10	1.3732482971828e-11
LIHC	TP53	ENSG00000121774.16	KHDRBS1	8.90722041981934e-08	4.62271178441921e-08
LIHC	TP53	ENSG00000121957.11	GPSM2	1.26028856041843e-09	1.90814674115563e-11
LIHC	TP53	ENSG00000122483.16	CCDC18	6.82648478091883e-08	1.42083566249729e-08
LIHC	TP53	ENSG00000122966.12	CIT	1.1856251706925e-08	9.9766962455273e-10
LIHC	TP53	ENSG00000123352.16	SPATS2	1.18995152566202e-07	9.63099706128772e-09
LIHC	TP53	ENSG00000123473.14	STIL	6.28143269113401e-12	6.07611513373981e-13
LIHC	TP53	ENSG00000123485.10	HJURP	3.06711861137575e-08	2.35620731633812e-09
LIHC	TP53	ENSG00000125319.13	C17orf53	2.56021666361456e-12	5.92243985715457e-13
LIHC	TP53	ENSG00000125430.7	HS3ST3B1	5.44867989722975e-08	9.12749129007162e-08
LIHC	TP53	ENSG00000125885.12	MCM8	1.80994740521908e-10	7.32700136481393e-11
LIHC	TP53	ENSG00000126698.9	DNAJC8	1.55312393482213e-07	3.10565265403844e-09
LIHC	TP53	ENSG00000126787.11	DLGAP5	2.07130456211649e-07	1.93838391370603e-08
LIHC	TP53	ENSG00000126890.13	CTAG2	9.97340295210727e-09	9.81323297633605e-10
LIHC	TP53	ENSG00000127423.9	AUNIP	1.77016066936573e-15	2.51773994272827e-17
LIHC	TP53	ENSG00000127463.12	EMC1	5.16067274437365e-09	2.59924326822945e-10
LIHC	TP53	ENSG00000127564.15	PKMYT1	4.47180146347182e-09	3.20188938932162e-10
LIHC	TP53	ENSG00000127586.15	CHTF18	3.72560325377159e-08	9.86217733465054e-09
LIHC	TP53	ENSG00000129810.13	SGO1	4.07058362064508e-12	3.30933932562317e-13
LIHC	TP53	ENSG00000130201.6	EXOC3L2	2.39110305210534e-09	5.20956217738533e-10
LIHC	TP53	ENSG00000130768.13	SMPDL3B	3.1188101265409e-07	6.97479118578057e-08
LIHC	TP53	ENSG00000131080.13	EDA2R	1.7031912616067e-16	1.46857716939593e-17
LIHC	TP53	ENSG00000131238.15	PPT1	7.33961339697318e-07	1.36687110502019e-08
LIHC	TP53	ENSG00000131462.6	TUBG1	2.15906180955338e-07	7.99430843476163e-09
LIHC	TP53	ENSG00000131470.13	PSMC3IP	4.60953515057164e-07	4.59777423375699e-08
LIHC	TP53	ENSG00000131591.16	C1orf159	7.16049992882219e-10	5.85776742979844e-12
LIHC	TP53	ENSG00000131634.12	TMEM204	4.66949976496733e-07	8.79937674318434e-08
LIHC	TP53	ENSG00000131747.13	TOP2A	2.73774406692365e-08	5.21681140824795e-09
LIHC	TP53	ENSG00000131844.14	MCCC2	1.03762915938853e-07	1.39339000746558e-08
LIHC	TP53	ENSG00000131944.8	FAAP24	5.62043428459865e-14	1.27747781745489e-15
LIHC	TP53	ENSG00000132361.15	CLUH	8.3391611475973e-09	2.78310546050458e-09
LIHC	TP53	ENSG00000133028.9	SCO1	1.80879253511891e-10	2.12494991469788e-10
LIHC	TP53	ENSG00000133318.12	RTN3	1.15679962153262e-07	3.09121788922325e-08
LIHC	TP53	ENSG00000133835.13	HSD17B4	3.61759750462033e-08	1.6341041425872e-08
LIHC	TP53	ENSG00000134057.13	CCNB1	8.22593768064163e-09	5.47357012137799e-10
LIHC	TP53	ENSG00000134222.15	PSRC1	1.01055027210337e-06	6.02065618579087e-08
LIHC	TP53	ENSG00000134453.14	RBM17	2.42130425538458e-07	9.07528953058153e-09
LIHC	TP53	ENSG00000134574.10	DDB2	7.15268556284829e-11	4.27632193052481e-11
LIHC	TP53	ENSG00000134690.9	CDCA8	2.55691962193995e-12	1.17503177032082e-13
LIHC	TP53	ENSG00000134697.11	GNL2	6.96692281067023e-08	4.77104636160047e-09
LIHC	TP53	ENSG00000134779.13	TPGS2	5.85238661001438e-10	4.92517881579774e-10
LIHC	TP53	ENSG00000135119.13	RNFT2	3.92610601237703e-07	5.15474350955664e-08
LIHC	TP53	ENSG00000135437.8	RDH5	5.2261955169757e-08	2.50312005559393e-08
LIHC	TP53	ENSG00000135451.11	TROAP	1.61001786995147e-08	2.4274872152405e-09
LIHC	TP53	ENSG00000135679.20	MDM2	1.38077134751677e-09	2.04118313402485e-10
LIHC	TP53	ENSG00000136518.15	ACTL6A	1.59696389253559e-09	3.74462888680756e-10
LIHC	TP53	ENSG00000137106.16	GRHPR	3.44189028547795e-09	9.69543225809734e-10
LIHC	TP53	ENSG00000137804.11	NUSAP1	2.23088798952896e-08	3.1011524777048e-09
LIHC	TP53	ENSG00000137807.12	KIF23	5.76106802745862e-10	6.67935614244913e-11
LIHC	TP53	ENSG00000138029.12	HADHB	5.11957532648079e-08	1.05308396196844e-07
LIHC	TP53	ENSG00000138160.5	KIF11	8.30667458173983e-09	1.51662392822542e-09
LIHC	TP53	ENSG00000138180.14	CEP55	7.56713139241564e-10	4.50151257617496e-11
LIHC	TP53	ENSG00000138376.9	BARD1	2.08311383955303e-08	6.18772712625951e-09
LIHC	TP53	ENSG00000138709.16	LARP1B	3.37727112463097e-06	5.90599199175371e-08
LIHC	TP53	ENSG00000138778.10	CENPE	4.45226455365777e-08	9.96574949052297e-09
LIHC	TP53	ENSG00000139178.9	C1RL	2.79992808529436e-07	5.00047387228268e-08
LIHC	TP53	ENSG00000139354.9	GAS2L3	2.81253248516682e-07	6.03584617059835e-08
LIHC	TP53	ENSG00000139644.11	TMBIM6	9.01193651548573e-08	2.11608979043182e-08
LIHC	TP53	ENSG00000140451.11	PIF1	3.38560863659253e-07	4.39673473826633e-08
LIHC	TP53	ENSG00000140525.16	FANCI	3.52819742473284e-10	1.02108764394095e-10
LIHC	TP53	ENSG00000140534.12	TICRR	9.528403203301e-09	8.31942715183268e-10
LIHC	TP53	ENSG00000141577.12	CEP131	2.94738349534887e-08	1.97161454626542e-09
LIHC	TP53	ENSG00000142657.19	PGD	2.59307282309022e-07	8.8997958156138e-09
LIHC	TP53	ENSG00000142731.9	PLK4	1.26145683912518e-08	3.80648842016304e-09
LIHC	TP53	ENSG00000142945.11	KIF2C	2.02741140449522e-11	4.8395333220447e-13
LIHC	TP53	ENSG00000143033.16	MTF2	2.52975364904581e-08	1.76765369372022e-08
LIHC	TP53	ENSG00000143228.11	NUF2	1.34807397182676e-09	4.24946343074181e-11
LIHC	TP53	ENSG00000143368.9	SF3B4	3.5390280804445e-07	2.6063411886764e-08
LIHC	TP53	ENSG00000143476.16	DTL	8.05041531762774e-08	1.82200887217774e-08
LIHC	TP53	ENSG00000143869.6	GDF7	3.32913713970453e-08	7.67451301745041e-10
LIHC	TP53	ENSG00000143878.9	RHOB	3.0186221383147e-07	4.26293459048025e-08
LIHC	TP53	ENSG00000144554.9	FANCD2	5.52431225032889e-12	9.84047462554903e-13
LIHC	TP53	ENSG00000145016.12	RUBCN	7.60559563070238e-08	7.16465226544141e-08
LIHC	TP53	ENSG00000145388.13	METTL14	5.04107428275227e-08	9.95165416178625e-08
LIHC	TP53	ENSG00000146143.16	PRIM2	3.41532402893585e-08	8.93966516088752e-09
LIHC	TP53	ENSG00000146263.10	MMS22L	2.77061363711491e-08	1.13163020861651e-08
LIHC	TP53	ENSG00000146410.10	MTFR2	1.39723679223256e-12	1.21103345843038e-13
LIHC	TP53	ENSG00000146670.8	CDCA5	1.48550224126433e-09	1.64955815865921e-10
LIHC	TP53	ENSG00000146918.18	NCAPG2	2.09631660316991e-09	1.50376130983692e-09
LIHC	TP53	ENSG00000147536.10	GINS4	3.7013080855443e-07	7.65264075248168e-08
LIHC	TP53	ENSG00000147650.10	LRP12	9.56669972616064e-08	4.44683703324806e-08
LIHC	TP53	ENSG00000148175.11	STOM	2.65371128765029e-09	4.3840920959734e-10
LIHC	TP53	ENSG00000148218.14	ALAD	1.81295767757357e-07	5.26023229842524e-08
LIHC	TP53	ENSG00000148339.11	SLC25A25	9.23019672662877e-07	4.68021933148544e-08
LIHC	TP53	ENSG00000149554.11	CHEK1	8.86413061940941e-08	1.7188586997594e-08
LIHC	TP53	ENSG00000151611.12	MMAA	2.59880198377312e-11	1.89274837067038e-12
LIHC	TP53	ENSG00000152253.7	SPC25	2.72605090588765e-09	1.83842619901182e-10
LIHC	TP53	ENSG00000152457.16	DCLRE1C	7.70609806644841e-09	3.01215900752757e-10
LIHC	TP53	ENSG00000152503.8	TRIM36	3.72945720846844e-08	2.11861119226806e-08
LIHC	TP53	ENSG00000153044.8	CENPH	1.69805670228639e-10	2.68248467792821e-11
LIHC	TP53	ENSG00000154133.13	ROBO4	1.55768047500665e-07	4.61286503976728e-08
LIHC	TP53	ENSG00000154839.8	SKA1	2.06365326064688e-10	2.21486872934832e-11
LIHC	TP53	ENSG00000154920.13	EME1	4.15275217448557e-11	1.85746147616434e-12
LIHC	TP53	ENSG00000155755.17	TMEM237	1.80223820440797e-08	2.01462099038213e-09
LIHC	TP53	ENSG00000156509.12	FBXO43	3.67226674437244e-07	1.96327656337235e-08
LIHC	TP53	ENSG00000156876.9	SASS6	2.21569108809377e-11	1.72188231672435e-11
LIHC	TP53	ENSG00000156970.11	BUB1B	4.60744680551151e-11	5.04497280800438e-12
LIHC	TP53	ENSG00000157456.6	CCNB2	7.4539722731535e-08	7.74943323760625e-09
LIHC	TP53	ENSG00000157870.13	FAM213B	7.77735460318948e-08	2.85969124124426e-08
LIHC	TP53	ENSG00000158062.19	UBXN11	9.73203020249682e-08	1.57738076677144e-08
LIHC	TP53	ENSG00000158402.17	CDC25C	1.58637863890959e-08	3.16821608095156e-09
LIHC	TP53	ENSG00000159055.3	MIS18A	9.51538968565634e-09	8.79938263578691e-09
LIHC	TP53	ENSG00000159259.7	CHAF1B	8.75762752614919e-09	1.27687360550946e-09
LIHC	TP53	ENSG00000160049.10	DFFA	1.12919918804594e-07	1.67850122234263e-08
LIHC	TP53	ENSG00000160087.19	UBE2J2	6.05076513971359e-07	8.50401681967157e-08
LIHC	TP53	ENSG00000160211.14	G6PD	9.10936438404678e-08	2.78505691910209e-10
LIHC	TP53	ENSG00000160410.13	SHKBP1	1.02397519841466e-08	5.62587534841723e-09
LIHC	TP53	ENSG00000161513.10	FDXR	4.88056467578864e-09	2.49774134593979e-08
LIHC	TP53	ENSG00000161544.8	CYGB	4.14467174728503e-09	1.00658408439863e-09
LIHC	TP53	ENSG00000161692.16	DBF4B	4.56496205043242e-08	3.40591672270424e-09
LIHC	TP53	ENSG00000161800.11	RACGAP1	9.69796459879515e-07	8.27129927163756e-08
LIHC	TP53	ENSG00000161888.10	SPC24	1.58590257091009e-08	1.24749998481951e-08
LIHC	TP53	ENSG00000162062.13	C16orf59	1.03826873869712e-09	7.50221479256352e-11
LIHC	TP53	ENSG00000162063.11	CCNF	3.84220016112007e-07	5.57926884099398e-08
LIHC	TP53	ENSG00000162419.11	GMEB1	9.34625998654271e-08	5.63272475661839e-09
LIHC	TP53	ENSG00000162521.17	RBBP4	2.97791477024428e-08	5.77506966103665e-09
LIHC	TP53	ENSG00000162929.12	KIAA1841	3.28973095822419e-08	7.72275310909294e-09
LIHC	TP53	ENSG00000163071.9	SPATA18	2.37824888124852e-12	1.14797168485558e-13
LIHC	TP53	ENSG00000163507.12	KIAA1524	1.00488380984428e-13	8.04301498303733e-15
LIHC	TP53	ENSG00000163535.16	SGO2	3.0989133894218e-12	2.71159719666066e-13
LIHC	TP53	ENSG00000163558.11	PRKCI	1.86110299467847e-10	1.16873840831394e-09
LIHC	TP53	ENSG00000163626.15	COX18	5.15845736036775e-07	6.0593043560021e-08
LIHC	TP53	ENSG00000163781.11	TOPBP1	1.13602773197609e-07	8.76339972065746e-08
LIHC	TP53	ENSG00000163808.15	KIF15	3.31970706985008e-08	6.73836369828763e-09
LIHC	TP53	ENSG00000163918.9	RFC4	2.1271052345456e-08	3.67031648437452e-09
LIHC	TP53	ENSG00000164040.15	PGRMC2	9.65374689191213e-08	1.26153227749932e-08
LIHC	TP53	ENSG00000164073.8	MFSD8	5.47145761780889e-08	9.72905214618662e-10
LIHC	TP53	ENSG00000164611.11	PTTG1	7.72875800428647e-08	8.41207655133324e-09
LIHC	TP53	ENSG00000164649.18	CDCA7L	2.33698984119563e-10	4.29257746410376e-11
LIHC	TP53	ENSG00000164741.13	DLC1	2.08850543924057e-07	8.23363139608702e-08
LIHC	TP53	ENSG00000165304.6	MELK	2.28649278638806e-09	2.07481316989464e-10
LIHC	TP53	ENSG00000165480.14	SKA3	5.65027919280705e-08	9.65792222031268e-09
LIHC	TP53	ENSG00000165490.11	DDIAS	1.79140902427355e-12	5.51775786561489e-13
LIHC	TP53	ENSG00000165678.18	GHITM	4.4147247223566e-08	8.61455795609086e-09
LIHC	TP53	ENSG00000165810.15	BTNL9	1.64424838016548e-10	8.00785278584551e-11
LIHC	TP53	ENSG00000166508.16	MCM7	1.46584554287192e-07	2.09799002903311e-08
LIHC	TP53	ENSG00000166579.14	NDEL1	1.31990786372709e-07	7.93578853474891e-08
LIHC	TP53	ENSG00000166803.9	KIAA0101	9.40311536931619e-07	3.87591860841167e-08
LIHC	TP53	ENSG00000166845.12	C18orf54	2.15908793367891e-10	2.75047014779902e-11
LIHC	TP53	ENSG00000166851.13	PLK1	3.36362324967619e-08	3.24333258829017e-09
LIHC	TP53	ENSG00000167513.7	CDT1	6.51742015490532e-08	9.90952306920856e-09
LIHC	TP53	ENSG00000167553.13	TUBA1C	7.84022781376948e-07	3.54404290680422e-08
LIHC	TP53	ENSG00000167701.12	GPT	5.43442309524787e-08	1.93732670500481e-08
LIHC	TP53	ENSG00000167740.8	CYB5D2	2.52460829082892e-12	1.5417998145704e-12
LIHC	TP53	ENSG00000167874.6	TMEM88	4.00790014271873e-09	2.17711506820935e-09
LIHC	TP53	ENSG00000167900.10	TK1	3.1061793393777e-07	7.64231911424507e-09
LIHC	TP53	ENSG00000168005.7	C11orf84	1.71772546398041e-09	8.32464092140352e-10
LIHC	TP53	ENSG00000168393.11	DTYMK	1.13587288703471e-06	2.05208948588628e-08
LIHC	TP53	ENSG00000169607.11	CKAP2L	7.63204008333001e-09	1.57453113719999e-09
LIHC	TP53	ENSG00000169679.13	BUB1	1.64326457665236e-08	1.97955248280305e-09
LIHC	TP53	ENSG00000170144.17	HNRNPA3	1.80805575273782e-08	1.54914472207639e-08
LIHC	TP53	ENSG00000170222.11	ADPRM	3.27883514665877e-09	3.78344205317304e-09
LIHC	TP53	ENSG00000170989.8	S1PR1	5.99067550828927e-07	2.35871553520935e-08
LIHC	TP53	ENSG00000171502.13	COL24A1	4.50146932490913e-10	1.0416249347691e-09
LIHC	TP53	ENSG00000171503.10	ETFDH	1.00602590900348e-08	1.42578467709271e-09
LIHC	TP53	ENSG00000171723.14	GPHN	1.77080344943908e-08	4.05544339633787e-08
LIHC	TP53	ENSG00000171824.12	EXOSC10	6.19079079911466e-09	4.50363076776295e-10
LIHC	TP53	ENSG00000172244.7	C5orf34	2.1529954141247e-13	1.49741458735496e-14
LIHC	TP53	ENSG00000172340.13	SUCLG2	1.31979086794739e-07	1.94849515630087e-08
LIHC	TP53	ENSG00000172667.9	ZMAT3	1.58119451541209e-09	5.55652471127813e-11
LIHC	TP53	ENSG00000172687.12	ZNF738	9.58151262808122e-10	1.85897154793741e-09
LIHC	TP53	ENSG00000174307.6	PHLDA3	5.22048639024423e-16	4.05054017609671e-18
LIHC	TP53	ENSG00000174371.15	EXO1	1.24856193151853e-08	1.42554467381581e-09
LIHC	TP53	ENSG00000174442.10	ZWILCH	2.1066666729153e-09	1.0515576226871e-09
LIHC	TP53	ENSG00000176208.7	ATAD5	8.43459113030294e-09	2.45702328522541e-09
LIHC	TP53	ENSG00000177565.14	TBL1XR1	3.27351179255029e-07	7.06592866138089e-08
LIHC	TP53	ENSG00000179051.12	RCC2	4.38505373152267e-08	1.01399572901336e-09
LIHC	TP53	ENSG00000179083.6	FAM133A	1.05969568080975e-07	4.92574328780927e-08
LIHC	TP53	ENSG00000180098.8	TRNAU1AP	3.83352835859762e-06	4.67278419205464e-08
LIHC	TP53	ENSG00000180190.10	TDRP	4.0131122460132e-08	3.74741408692196e-07
LIHC	TP53	ENSG00000180198.14	RCC1	4.4884193831196e-09	1.94039829969846e-10
LIHC	TP53	ENSG00000180385.7	EMC3-AS1	4.75176655389075e-09	1.2816158906152e-09
LIHC	TP53	ENSG00000181026.14	AEN	1.45373773887641e-10	1.5279156390203e-11
LIHC	TP53	ENSG00000181544.12	FANCB	4.21536982997342e-12	2.31597974954044e-12
LIHC	TP53	ENSG00000181751.8	C5orf30	1.29920491020633e-07	9.52932456269116e-09
LIHC	TP53	ENSG00000182481.7	KPNA2	1.30838596051978e-07	1.50376005304382e-08
LIHC	TP53	ENSG00000182621.15	PLCB1	2.90089785367292e-09	8.74946866188753e-09
LIHC	TP53	ENSG00000183763.7	TRAIP	6.10986435008994e-15	1.86413131320897e-16
LIHC	TP53	ENSG00000183814.14	LIN9	1.14883680741696e-07	4.30542660912118e-08
LIHC	TP53	ENSG00000184007.16	PTP4A2	4.20451525330043e-08	1.60904376908216e-08
LIHC	TP53	ENSG00000184445.10	KNTC1	2.69026870052975e-08	1.06351445926661e-08
LIHC	TP53	ENSG00000184635.12	ZNF93	5.93848502233321e-09	4.80288545899967e-09
LIHC	TP53	ENSG00000184661.12	CDCA2	4.96176178083368e-07	3.34966438370837e-08
LIHC	TP53	ENSG00000185088.11	RPS27L	1.08945554987493e-10	5.7577279525013e-11
LIHC	TP53	ENSG00000185480.10	PARPBP	2.94287832863969e-08	2.86747476472475e-09
LIHC	TP53	ENSG00000186185.12	KIF18B	1.21346393063043e-09	1.22588741983206e-10
LIHC	TP53	ENSG00000186642.14	PDE2A	2.96834890853453e-07	5.36225182932245e-08
LIHC	TP53	ENSG00000186871.6	ERCC6L	8.38347189720506e-10	3.81124480799247e-11
LIHC	TP53	ENSG00000187951.9	ARHGAP11B	2.82076128748112e-07	7.20153193646067e-08
LIHC	TP53	ENSG00000188610.11	FAM72B	1.3902846652682e-07	1.76242137629514e-08
LIHC	TP53	ENSG00000188807.11	TMEM201	6.53881369839668e-09	2.41291775318372e-10
LIHC	TP53	ENSG00000196230.11	TUBB	1.9772598194633e-07	2.260588700895e-08
LIHC	TP53	ENSG00000196550.9	FAM72A	2.98177388537854e-07	7.56029456599663e-08
LIHC	TP53	ENSG00000196584.2	XRCC2	3.50551937398824e-12	6.21433181658651e-13
LIHC	TP53	ENSG00000197056.8	ZMYM1	5.94592701120931e-08	8.72276886213987e-09
LIHC	TP53	ENSG00000197134.10	ZNF257	1.16566294263954e-07	5.53139017556395e-08
LIHC	TP53	ENSG00000197172.9	MAGEA6	1.68231030558528e-09	8.21931732404483e-10
LIHC	TP53	ENSG00000197299.9	BLM	1.01408747614327e-07	6.85027952866892e-08
LIHC	TP53	ENSG00000197417.7	SHPK	1.07768062331752e-08	1.53624033258933e-08
LIHC	TP53	ENSG00000198554.10	WDHD1	3.13373421460124e-07	6.72047707033725e-08
LIHC	TP53	ENSG00000198826.9	ARHGAP11A	3.50651231506258e-10	9.26355978461688e-11
LIHC	TP53	ENSG00000198901.12	PRC1	7.73621390703559e-09	1.15507220966666e-09
LIHC	TP53	ENSG00000198912.9	C1orf174	1.02753350817952e-07	1.06268185984327e-08
LIHC	TP53	ENSG00000203760.7	CENPW	9.85017244276888e-12	1.78026199455294e-12
LIHC	TP53	ENSG00000204160.10	ZDHHC18	8.18985594307304e-09	1.5679669638486e-09
LIHC	TP53	ENSG00000205403.11	CFI	4.2671520128084e-08	1.02150052398215e-07
LIHC	TP53	ENSG00000205707.9	LYRM5	1.25484493784298e-07	5.00493822359274e-08
LIHC	TP53	ENSG00000206562.10	METTL6	1.97752605751489e-07	3.39237348522552e-08
LIHC	TP53	ENSG00000213186.6	TRIM59	1.20189195953261e-07	6.77969804122495e-09
LIHC	TP53	ENSG00000213281.4	NRAS	1.72140957834489e-08	8.69324581863406e-09
LIHC	TP53	ENSG00000213988.8	ZNF90	1.20904935737694e-08	1.14673378071231e-08
LIHC	TP53	ENSG00000215784.5	FAM72D	3.1682040842894e-08	2.74667257768716e-09
LIHC	TP53	ENSG00000215808.2	LINC01139	8.57285895917997e-09	3.01929122583007e-09
LIHC	TP53	ENSG00000221867.7	MAGEA3	4.8323034661345e-08	4.71101226153498e-08
LIHC	TP53	ENSG00000223768.1	LINC00205	3.63297741700854e-07	4.75181226781582e-08
LIHC	TP53	ENSG00000228623.3	ZNF883	4.77475827872077e-09	4.4805554514521e-09
LIHC	TP53	ENSG00000231365.4		5.1608478207915e-07	4.93986952215608e-08
LIHC	TP53	ENSG00000232498.1		4.43689295159851e-08	1.78712371375054e-07
LIHC	TP53	ENSG00000233695.2	GAS6-AS1	1.23240807953486e-07	1.57608172599769e-08
LIHC	TP53	ENSG00000236763.2	TRMT112P4	4.04764185818213e-08	4.75477536871136e-08
LIHC	TP53	ENSG00000237424.1	FOXD2-AS1	1.36023934322534e-07	3.51745512697446e-08
LIHC	TP53	ENSG00000237438.5	CECR7	3.24155760994614e-09	2.38157614448811e-10
LIHC	TP53	ENSG00000237649.6	KIFC1	7.77130022009885e-09	9.56631644518912e-10
LIHC	TP53	ENSG00000239523.4	MYLK-AS1	1.00048367718257e-07	2.86219902566407e-08
LIHC	TP53	ENSG00000244694.6	PTCHD4	2.20621365512649e-12	7.82760478705385e-14
LIHC	TP53	ENSG00000249115.7	HAUS5	3.98243329766619e-07	6.37661678738132e-08
LIHC	TP53	ENSG00000254726.2	MEX3A	7.71675829068502e-09	2.36530926167521e-09
LIHC	TP53	ENSG00000257698.1		1.95010305374464e-07	1.42693958144722e-08
LIHC	TP53	ENSG00000258289.6	CHURC1	4.17806664263237e-08	5.96659063960477e-08
LIHC	TP53	ENSG00000260920.2		1.30970651339342e-07	4.71667798321394e-08
LIHC	TP53	ENSG00000265415.1		1.31827336859999e-07	1.73765168146175e-08
LIHC	TP53	ENSG00000266412.4	NCOA4	1.56846408719505e-08	3.63046386844138e-09
LIHC	TP53	ENSG00000268916.4	CSAG3	1.53740280975686e-07	8.64006622635372e-08
LIHC	TP53	ENSG00000274286.1	ADRA2B	1.7025848229884e-07	3.72457526022412e-08
LIHC	TP53	ENSG00000280206.1		3.30638826743926e-08	7.29717035147788e-10
LUAD	ALMS1	ENSG00000136155.15	SCEL	1.08128256181337e-08	1.02383422476633e-09
LUAD	CDH10	ENSG00000280047.1		6.4929332195715e-09	3.15199289639094e-09
LUAD	COL6A3	ENSG00000163872.14	YEATS2	7.15516259205372e-10	6.34059266557075e-09
LUAD	COL6A3	ENSG00000185201.15	IFITM2	4.0379434580164e-09	1.81325767519295e-09
LUAD	CSMD3	ENSG00000006047.11	YBX2	1.19182892227253e-12	9.50324965509435e-11
LUAD	CSMD3	ENSG00000006652.12	IFRD1	3.53066493649335e-09	6.58961265446186e-08
LUAD	CSMD3	ENSG00000008441.15	NFIX	2.25399511836486e-09	8.24084625603237e-07
LUAD	CSMD3	ENSG00000031003.9	FAM13B	2.26118992751098e-09	1.12535711973045e-06
LUAD	CSMD3	ENSG00000053918.14	KCNQ1	3.55813322706698e-09	4.38077734478104e-05
LUAD	CSMD3	ENSG00000055163.17	CYFIP2	4.4871763337516e-10	2.87830794596095e-06
LUAD	CSMD3	ENSG00000065328.15	MCM10	5.52569361774481e-10	1.14237636463005e-06
LUAD	CSMD3	ENSG00000069020.17	MAST4	1.8436256639201e-10	6.36943723178253e-08
LUAD	CSMD3	ENSG00000071539.12	TRIP13	2.33256751473986e-09	2.87343772956972e-06
LUAD	CSMD3	ENSG00000071794.14	HLTF	4.93346512795167e-11	1.70135329580376e-08
LUAD	CSMD3	ENSG00000073111.12	MCM2	8.79657942073847e-11	1.31388240263614e-07
LUAD	CSMD3	ENSG00000092964.15	DPYSL2	1.80839866074436e-10	2.43637268516762e-07
LUAD	CSMD3	ENSG00000107937.17	GTPBP4	4.41805418795752e-09	2.18363543666437e-06
LUAD	CSMD3	ENSG00000112742.8	TTK	4.49858443551756e-09	4.92346975474526e-06
LUAD	CSMD3	ENSG00000113460.11	BRIX1	3.99194275712949e-09	3.50622503068883e-05
LUAD	CSMD3	ENSG00000113569.14	NUP155	7.72316138108905e-10	1.24743657611032e-06
LUAD	CSMD3	ENSG00000114354.11	TFG	4.19767162814997e-09	1.50378941491542e-07
LUAD	CSMD3	ENSG00000117791.14	MARC2	8.65498807384359e-10	7.44588055671995e-06
LUAD	CSMD3	ENSG00000120539.13	MASTL	1.45927739260551e-10	5.24155880947852e-08
LUAD	CSMD3	ENSG00000128059.7	PPAT	2.39472032047979e-10	6.66233518622036e-07
LUAD	CSMD3	ENSG00000131747.13	TOP2A	4.94854060547011e-09	9.00434400347698e-06
LUAD	CSMD3	ENSG00000133710.14	SPINK5	4.26238799900863e-11	8.63053224420182e-07
LUAD	CSMD3	ENSG00000133835.13	HSD17B4	4.79596319173224e-10	6.31676203456523e-07
LUAD	CSMD3	ENSG00000143171.11	RXRG	4.14316155859907e-10	7.50407276700971e-06
LUAD	CSMD3	ENSG00000146143.16	PRIM2	1.96318489309e-10	7.79267736863663e-06
LUAD	CSMD3	ENSG00000152455.14	SUV39H2	1.40245557683322e-09	7.19944406099297e-07
LUAD	CSMD3	ENSG00000154174.7	TOMM70	1.32166768587316e-09	1.30168843050147e-07
LUAD	CSMD3	ENSG00000154920.13	EME1	5.75916562578381e-10	6.02206040364949e-07
LUAD	CSMD3	ENSG00000157110.14	RBPMS	4.98797129701064e-10	2.17083362784201e-05
LUAD	CSMD3	ENSG00000157445.13	CACNA2D3	3.07773161628681e-11	4.68308175358244e-09
LUAD	CSMD3	ENSG00000163507.12	KIAA1524	9.67008557275066e-11	4.86656590667513e-08
LUAD	CSMD3	ENSG00000163655.14	GMPS	2.18139542149278e-09	1.13498078223962e-06
LUAD	CSMD3	ENSG00000163781.11	TOPBP1	6.679259478468e-10	5.53613469364204e-08
LUAD	CSMD3	ENSG00000163918.9	RFC4	3.78835832703221e-10	3.96509018494167e-07
LUAD	CSMD3	ENSG00000163923.8	RPL39L	1.5625880381646e-09	9.91608262972596e-06
LUAD	CSMD3	ENSG00000165084.14	C8orf34	1.3259745596448e-10	7.53766839022005e-07
LUAD	CSMD3	ENSG00000170367.4	CST5	1.09169659629935e-10	6.42235771585838e-08
LUAD	CSMD3	ENSG00000172167.6	MTBP	1.73661842010335e-10	2.073288047969e-07
LUAD	CSMD3	ENSG00000173207.11	CKS1B	4.037559350008e-10	3.22856076136281e-07
LUAD	CSMD3	ENSG00000174891.11	RSRC1	6.99636603145296e-12	3.98638814971471e-09
LUAD	CSMD3	ENSG00000175063.15	UBE2C	7.47698174034971e-10	2.75987110301941e-07
LUAD	CSMD3	ENSG00000181291.5	TMEM132E	2.12804742926018e-09	6.14027005740648e-07
LUAD	CSMD3	ENSG00000183763.7	TRAIP	3.62972576103528e-09	9.10959596617813e-06
LUAD	CSMD3	ENSG00000184047.14	DIABLO	4.5819052696596e-09	0.000100949878243653
LUAD	CSMD3	ENSG00000184445.10	KNTC1	4.23905367613216e-09	3.05927115556168e-07
LUAD	CSMD3	ENSG00000185008.16	ROBO2	9.32586391832579e-14	8.94812536036796e-11
LUAD	CSMD3	ENSG00000203995.8	ZYG11A	2.52332317318168e-09	1.14119349972071e-08
LUAD	CSMD3	ENSG00000214725.6	CDIPT-AS1	5.32499462212387e-11	7.86540474079777e-09
LUAD	CSMD3	ENSG00000237686.5		7.29236826187783e-13	4.17786008613759e-07
LUAD	CSMD3	ENSG00000240280.5	TCAM1P	4.36528258225996e-09	6.41613342963625e-07
LUAD	CSMD3	ENSG00000248801.5	C8orf34-AS1	4.13972835801643e-09	3.38547324657465e-05
LUAD	CTNND2	ENSG00000263812.4	LINC00908	3.29025752146209e-09	8.87760420828716e-08
LUAD	CUX2	ENSG00000100867.13	DHRS2	2.64103919483619e-10	2.19964845843565e-10
LUAD	EGFR	ENSG00000120889.11	TNFRSF10B	1.06145656446743e-08	1.52063305370728e-09
LUAD	EGFR	ENSG00000146729.8	GBAS	6.13794456172292e-07	2.55431595810377e-09
LUAD	EGFR	ENSG00000178665.13	ZNF713	1.96400339628686e-07	8.15013382035902e-10
LUAD	KEAP1	ENSG00000001084.9	GCLC	2.57393852847043e-12	1.80919216618192e-11
LUAD	KEAP1	ENSG00000006210.6	CX3CL1	1.45089103153999e-10	1.17383108950404e-10
LUAD	KEAP1	ENSG00000023839.9	ABCC2	2.9638110897487e-18	8.79973296905e-17
LUAD	KEAP1	ENSG00000023909.8	GCLM	2.55333214651284e-19	1.67332572654248e-18
LUAD	KEAP1	ENSG00000042286.13	AIFM2	2.19823680538985e-15	2.10104124502461e-14
LUAD	KEAP1	ENSG00000052795.11	FNIP2	3.31781669217507e-11	1.24680695869495e-10
LUAD	KEAP1	ENSG00000065833.8	ME1	3.58313921609966e-14	1.05239934178675e-14
LUAD	KEAP1	ENSG00000066926.9	FECH	5.98837193318558e-10	5.00580270662878e-11
LUAD	KEAP1	ENSG00000070087.12	PFN2	2.55585826878208e-08	2.04988293738604e-09
LUAD	KEAP1	ENSG00000073060.14	SCARB1	2.26436615469157e-09	9.29881492673354e-09
LUAD	KEAP1	ENSG00000073150.12	PANX2	2.52838631255864e-14	3.18556381279192e-13
LUAD	KEAP1	ENSG00000074211.12	PPP2R2C	2.00123627984715e-14	1.87846072186617e-14
LUAD	KEAP1	ENSG00000084207.14	GSTP1	4.78215937490335e-09	2.54165073550633e-09
LUAD	KEAP1	ENSG00000087842.9	PIR	1.90961503325053e-17	2.30485984392646e-17
LUAD	KEAP1	ENSG00000095015.5	MAP3K1	7.57108233595721e-10	2.2262907527803e-09
LUAD	KEAP1	ENSG00000100439.9	ABHD4	4.00353058933549e-11	2.42008235668219e-10
LUAD	KEAP1	ENSG00000101084.15	C20orf24	2.34018811101687e-09	1.81717040100839e-09
LUAD	KEAP1	ENSG00000103154.8	NECAB2	2.44612837022709e-17	3.53849996978108e-17
LUAD	KEAP1	ENSG00000104687.11	GSR	1.24104763663921e-19	8.58520785989992e-20
LUAD	KEAP1	ENSG00000106853.15	PTGR1	8.85612190502962e-15	2.20767471224786e-14
LUAD	KEAP1	ENSG00000108448.19	TRIM16L	3.30990198467354e-31	8.76823338641396e-32
LUAD	KEAP1	ENSG00000108561.7	C1QBP	2.1138801640793e-07	4.02481892773481e-09
LUAD	KEAP1	ENSG00000108602.16	ALDH3A1	8.16436713483739e-13	6.00764771368607e-13
LUAD	KEAP1	ENSG00000108854.14	SMURF2	6.180007765749e-11	2.12519640957826e-10
LUAD	KEAP1	ENSG00000109674.3	NEIL3	2.48042830612196e-10	7.31926598388574e-10
LUAD	KEAP1	ENSG00000109814.10	UGDH	3.37226440546037e-19	4.81203611284858e-19
LUAD	KEAP1	ENSG00000109854.12	HTATIP2	2.05303931174327e-17	3.99744114787163e-17
LUAD	KEAP1	ENSG00000111802.12	TDP2	2.23893706819671e-12	1.78536104325303e-12
[truncated: 1,567 more rows]
